# Supplementary material for: Expansion of Colorectal Cancer Biomarkers Based on Gut Bacteria and Viruses
Source: Cancers (Basel). 2022 Sep 25;14(19):4662. doi: 10.3390/cancers14194662 (PMC9563090; doi:10.3390/cancers14194662)
Supplement: Supplementary file 1 [file cancers-14-04662-s001.zip]

Archive with 4 entries (4 files):
- Source Data Table S1¿CS7.xlsx
- Supplementary Figures S1¿CS6.pdf
- Supplementary methods.pdf
- Supplementary Tables S1¿CS7.pdf
