# Supplementary material for: Expansion of Colorectal Cancer Biomarkers Based on Gut Bacteria and Viruses
Source: Cancers (Basel). 2022 Sep 25;14(19):4662. doi: 10.3390/cancers14194662 (PMC9563090; doi:10.3390/cancers14194662)
Supplement: Supplementary file 1 [file cancers-14-04662-s001.zip › Source Data Table S1¿CS7.xlsx]

## Sheet: Note
Source Data Table S1-S6: The source data of Figure S6-S7
Indicator	Meaning
network	Bacteria-to-bacteria or virak markers-to-bacteria associations in control, adenoma, and colorectal cancer group.
r	Sparse correlation coefficients, calculated using the R package SpiecEasi.
p	Pseudo p-values of sparse correlations based on the sparse correlation matrix of observations and the results of 100 bootstrap runs. P-values are kept to two decimal places.
rabs	Absolute value of the sparse correlation coefficient.
v4	The sign of the direction of association. -1 indicates a negative correlation, and 1 indicates a positive correlation.
Source Data Table S7: The source data of Supplementary Figure S6
Probability score	The output of the phage host prediction software CHERRY, indicating the probability score for each virus–prokaryote pair.
	The larger the value, the higher the prediction accuracy (the recommended threshold is 0.9).

## Sheet: Source Data Table S1
Table S1. Bacteria-to-bacteria associations in control group
network	r	p	rabs	v4
Coprococcus_catus (pos) Coprococcus_comes	0.473177	0.02	0.473177	1
Coprococcus_catus (neg) Dialister_invisus	-0.82842	0	0.828424	-1
Dialister_pneumosintes (pos) Eisenbergiella_tayi	0.493782	0.01	0.493782	1
Clostridium_symbiosum (neg) Enterobacter_cloacae_complex	-0.30628	0.04	0.30628	-1
Dialister_pneumosintes (pos) Enterococcus_casseliflavus	0.403549	0.03	0.403549	1
Coprococcus_catus (neg) Enterococcus_gilvus	-0.40698	0.04	0.406981	-1
Coprococcus_catus (neg) Enterococcus_thailandicus	-0.45574	0	0.455745	-1
Coprococcus_catus (pos) Eubacterium_rectale	0.373235	0.03	0.373235	1
Eubacterium_ramulus (pos) Eubacterium_sp_CAG_274	0.417032	0.04	0.417032	1
Eubacterium_ramulus (neg) Eubacterium_sp_OM08_24	-0.51482	0.01	0.514821	-1
Eubacterium_ramulus (pos) Eubacterium_ventriosum	0.395414	0.03	0.395414	1
Coprococcus_catus (pos) Faecalibacterium_prausnitzii	0.436619	0.04	0.436619	1
Dialister_pneumosintes (pos) Finegoldia_magna	0.493278	0.02	0.493278	1
Eggerthella_lenta (neg) Firmicutes_bacterium_CAG_110	-0.44104	0.04	0.441036	-1
Eggerthella_lenta (neg) Firmicutes_bacterium_CAG_170	-0.44738	0.01	0.447379	-1
Eggerthella_lenta (neg) Firmicutes_bacterium_CAG_95	-0.50312	0	0.503123	-1
Eggerthella_lenta (pos) Flavonifractor_plautii	0.508848	0	0.508848	1
Eubacterium_ramulus (pos) Flavonifractor_plautii	0.383119	0.03	0.383119	1
Eggerthella_lenta (pos) Fusicatenibacter_saccharivorans	0.550203	0	0.550203	1
Eubacterium_ramulus (pos) Fusicatenibacter_saccharivorans	0.719426	0	0.719426	1
Clostridium_symbiosum (pos) Fusobacterium_ulcerans	0.544528	0.01	0.544528	1
Clostridium_symbiosum (pos) Fusobacterium_varium	0.507352	0	0.507352	1
Dialister_pneumosintes (pos) Gardnerella_vaginalis	0.518573	0.01	0.518573	1
Dialister_pneumosintes (pos) Gemella_asaccharolytica	0.527795	0.01	0.527795	1
Gemella_morbillorum (pos) Gemella_sanguinis	0.46531	0.02	0.46531	1
Coprococcus_catus (pos) Gemmiger_formicilis	0.363478	0.04	0.363478	1
Gemella_morbillorum (pos) Gemmiger_sp_An50	0.358089	0.03	0.358089	1
Eggerthella_lenta (pos) Gordonibacter_pamelaeae	0.533851	0.01	0.533851	1
Eubacterium_ramulus (pos) Gordonibacter_pamelaeae	0.408055	0.02	0.408055	1
Eubacterium_ramulus (neg) Haemophilus_sp_HMSC71H05	-0.47169	0.01	0.471694	-1
Coprococcus_catus (neg) Hafnia_paralvei	-0.47368	0.01	0.473676	-1
Clostridium_symbiosum (pos) Hungatella_hathewayi	0.532559	0	0.532559	1
Coprococcus_catus (neg) Hungatella_hathewayi	-0.53132	0.01	0.531318	-1
Eubacterium_rectale (neg) Hungatella_hathewayi	-0.35966	0.03	0.359661	-1
Eubacterium_rectale (neg) Klebsiella_michiganensis	-0.35867	0.03	0.358674	-1
Coprococcus_catus (neg) Klebsiella_pneumoniae	-0.48501	0.03	0.485011	-1
Eubacterium_rectale (neg) Klebsiella_pneumoniae	-0.37381	0.02	0.373811	-1
Coprococcus_catus (neg) Klebsiella_quasipneumoniae	-0.50783	0.01	0.50783	-1
Eubacterium_rectale (neg) Klebsiella_quasipneumoniae	-0.42527	0.01	0.42527	-1
Coprococcus_catus (neg) Klebsiella_variicola	-0.51101	0.02	0.511008	-1
Eubacterium_rectale (neg) Klebsiella_variicola	-0.38633	0.04	0.386327	-1
Coprococcus_catus (neg) Kluyvera_ascorbata	-0.33859	0.03	0.338593	-1
Eggerthella_lenta (neg) Kluyvera_cryocrescens	-0.32037	0.04	0.320372	-1
Eubacterium_ramulus (neg) Lactobacillus_crispatus	-0.46291	0.01	0.462912	-1
Coprococcus_catus (neg) Lactobacillus_gasseri	-0.51284	0.01	0.512844	-1
Eubacterium_ramulus (neg) Lactobacillus_ingluviei	-0.56737	0	0.567367	-1
Coprococcus_catus (neg) Lactobacillus_paragasseri	-0.57531	0	0.575311	-1
Eubacterium_rectale (neg) Lactobacillus_rogosae	-0.45337	0.02	0.453368	-1
Eubacterium_ramulus (neg) Lactobacillus_ruminis	-0.35029	0.02	0.350294	-1
Eubacterium_ramulus (neg) Lactobacillus_salivarius	-0.40328	0.01	0.403281	-1
Coprococcus_catus (neg) Lactobacillus_vaginalis	-0.43377	0.04	0.433768	-1
Coprococcus_catus (neg) Lactococcus_piscium	-0.44579	0.03	0.445793	-1
Clostridium_symbiosum (pos) Lautropia_mirabilis	0.638946	0.02	0.638946	1
Dialister_pneumosintes (pos) Lautropia_mirabilis	0.413013	0.02	0.413013	1
Hungatella_hathewayi (pos) Lautropia_mirabilis	0.60965	0	0.60965	1
Coprococcus_catus (neg) Leclercia_adecarboxylata	-0.33658	0.02	0.336583	-1
Dialister_pneumosintes (pos) Mageeibacillus_indolicus	0.469489	0.01	0.469489	1
Eggerthella_lenta (pos) Megamonas_funiformis	0.42546	0.03	0.42546	1
Eubacterium_ramulus (pos) Megamonas_funiformis	0.43053	0	0.43053	1
Eggerthella_lenta (pos) Megamonas_hypermegale	0.437039	0.03	0.437039	1
Eubacterium_ramulus (pos) Megamonas_hypermegale	0.379823	0.01	0.379823	1
Megamonas_funiformis (pos) Megamonas_hypermegale	0.868594	0	0.868594	1
Coprococcus_catus (neg) Megasphaera_micronuciformis	-0.64468	0	0.644675	-1
Hungatella_hathewayi (pos) Megasphaera_micronuciformis	0.589238	0	0.589238	1
Eggerthella_lenta (neg) Mitsuokella_multacida	-0.34459	0.04	0.344592	-1
Megamonas_funiformis (neg) Mitsuokella_multacida	-0.43007	0.02	0.430066	-1
Coprococcus_catus (pos) Oscillibacter_sp_57_20	0.380918	0.04	0.380918	1
Eubacterium_ramulus (neg) Oscillibacter_sp_57_20	-0.31078	0.03	0.310781	-1
Gemella_morbillorum (neg) Oscillibacter_sp_57_20	-0.4148	0.01	0.4148	-1
Hungatella_hathewayi (neg) Oscillibacter_sp_57_20	-0.38313	0.03	0.383129	-1
Eggerthella_lenta (neg) Oscillibacter_sp_CAG_241	-0.52943	0	0.529431	-1
Eubacterium_ramulus (neg) Oscillibacter_sp_CAG_241	-0.47545	0.03	0.475455	-1
Megamonas_funiformis (neg) Oscillibacter_sp_CAG_241	-0.41273	0.01	0.412725	-1
Dialister_pneumosintes (pos) Parabacteroides_chinchillae	0.479088	0.03	0.479088	1
Gemella_morbillorum (neg) Parabacteroides_distasonis	-0.3876	0.02	0.387605	-1
Eubacterium_rectale (pos) Parabacteroides_merdae	0.295658	0.04	0.295658	1
Coprococcus_catus (neg) Paraclostridium_bifermentans	-0.39594	0.04	0.395935	-1
Coprococcus_catus (pos) Paraprevotella_xylaniphila	0.497044	0.01	0.497044	1
Dialister_pneumosintes (pos) Parvimonas_sp_KA00067	0.475757	0.02	0.475757	1
Dialister_pneumosintes (pos) Peptoniphilus_sp_HMSC062D09	0.539628	0.02	0.539628	1
Hungatella_hathewayi (pos) Peptoniphilus_sp_HMSC062D09	0.334747	0.03	0.334747	1
Dialister_pneumosintes (pos) Porphyromonas_asaccharolytica	0.677155	0.02	0.677155	1
Dialister_pneumosintes (pos) Porphyromonas_sp_HMSC065F10	0.427062	0.04	0.427062	1
Dialister_pneumosintes (pos) Porphyromonas_uenonis	0.545086	0.03	0.545086	1
Dialister_pneumosintes (pos) Prevotella_buccalis	0.535826	0.01	0.535826	1
Hungatella_hathewayi (pos) Prevotella_buccalis	0.448299	0.03	0.448299	1
Clostridium_symbiosum (neg) Prevotella_copri	-0.417	0.01	0.417002	-1
Eggerthella_lenta (neg) Prevotella_copri	-0.52965	0.02	0.529647	-1
Eubacterium_ramulus (neg) Prevotella_copri	-0.34581	0.03	0.345813	-1
Eubacterium_rectale (pos) Prevotella_copri	0.481409	0.01	0.481409	1
Hungatella_hathewayi (neg) Prevotella_copri	-0.40497	0.03	0.404975	-1
Clostridium_symbiosum (pos) Prevotella_corporis	0.419845	0.02	0.419845	1
Hungatella_hathewayi (pos) Prevotella_corporis	0.381136	0.02	0.381136	1
Dialister_pneumosintes (pos) Prevotella_disiens	0.575115	0	0.575115	1
Eggerthella_lenta (neg) Prevotella_sp_885	-0.30515	0.04	0.30515	-1
Eubacterium_ramulus (neg) Prevotella_sp_885	-0.42798	0.02	0.427982	-1
Clostridium_symbiosum (pos) Prevotella_sp_CAG_1185	0.371627	0.03	0.371627	1
Eggerthella_lenta (neg) Prevotella_sp_CAG_279	-0.40352	0.03	0.403517	-1
Dialister_pneumosintes (pos) Prevotella_sp_CAG_617	0.579709	0	0.579709	1
Eubacterium_ramulus (pos) Propionibacterium_acidifaciens	0.391705	0.02	0.391705	1
Clostridium_symbiosum (pos) Proteobacteria_bacterium_CAG_139	0.380216	0.04	0.380216	1
Peptostreptococcus_stomatis (pos) Pseudopropionibacterium_propionicum	0.463994	0	0.463994	1
Dialister_pneumosintes (pos) Pyramidobacter_piscolens	0.500171	0	0.500171	1
Coprococcus_catus (neg) Raoultella_planticola	-0.40435	0.04	0.404349	-1
Parvimonas_micra (pos) Raoultella_planticola	0.316389	0.04	0.316389	1
Eggerthella_lenta (neg) Roseburia_hominis	-0.35243	0.03	0.352428	-1
Eubacterium_ramulus (neg) Roseburia_hominis	-0.35065	0.04	0.350645	-1
Clostridium_symbiosum (neg) Roseburia_intestinalis	-0.32635	0.02	0.326353	-1
Eubacterium_rectale (neg) Roseburia_sp_CAG_303	-0.35743	0.02	0.357428	-1
Coprococcus_catus (pos) Roseburia_sp_CAG_471	0.42747	0.02	0.42747	1
Gemella_morbillorum (pos) Rothia_dentocariosa	0.371849	0.03	0.371849	1
Eubacterium_ramulus (neg) Ruminococcus_bicirculans	-0.36333	0.03	0.363327	-1
Peptostreptococcus_stomatis (neg) Ruminococcus_bicirculans	-0.42525	0.01	0.425249	-1
Eggerthella_lenta (neg) Ruminococcus_bromii	-0.53337	0.02	0.533366	-1
Eubacterium_ramulus (neg) Ruminococcus_bromii	-0.39336	0	0.393356	-1
Megamonas_funiformis (neg) Ruminococcus_bromii	-0.52949	0.03	0.529486	-1
Megamonas_funiformis (neg) Ruminococcus_callidus	-0.4516	0.01	0.4516	-1
Eggerthella_lenta (pos) Ruminococcus_gnavus	0.450296	0.02	0.450296	1
Eubacterium_ramulus (neg) Ruminococcus_sp_CAG_330	-0.54894	0	0.548937	-1
Eubacterium_ramulus (neg) Ruminococcus_sp_CAG_488	-0.36956	0.03	0.369561	-1
Eggerthella_lenta (neg) Ruminococcus_sp_CAG_579	-0.29714	0.04	0.297144	-1
Coprococcus_catus (pos) Ruminococcus_torques	0.572114	0.03	0.572114	1
Eubacterium_rectale (pos) Ruminococcus_torques	0.473068	0.02	0.473068	1
Hungatella_hathewayi (neg) Ruminococcus_torques	-0.63029	0.01	0.630293	-1
Gemella_morbillorum (pos) Scardovia_wiggsiae	0.316217	0.04	0.316217	1
Eggerthella_lenta (neg) Slackia_isoflavoniconvertens	-0.53523	0	0.535232	-1
Eubacterium_ramulus (neg) Slackia_isoflavoniconvertens	-0.3633	0.03	0.363301	-1
Peptostreptococcus_stomatis (pos) Solobacterium_moorei	0.601277	0	0.601277	1
Gemella_morbillorum (pos) Streptococcus_cristatus	0.451972	0.01	0.451972	1
Coprococcus_catus (neg) Streptococcus_infantarius	-0.45507	0.02	0.455069	-1
Parvimonas_micra (pos) Streptococcus_infantarius	0.456034	0.04	0.456034	1
Clostridium_symbiosum (pos) Streptococcus_milleri	0.351609	0.04	0.351609	1
Gemella_morbillorum (pos) Streptococcus_mitis	0.413118	0.04	0.413118	1
Gemella_morbillorum (pos) Streptococcus_mutans	0.385206	0.03	0.385206	1
Gemella_morbillorum (pos) Streptococcus_oralis	0.394468	0.01	0.394468	1
Peptostreptococcus_stomatis (pos) Streptococcus_oralis	0.440861	0.04	0.440861	1
Eggerthella_lenta (pos) Streptococcus_salivarius	0.295986	0.04	0.295986	1
Megamonas_funiformis (pos) Streptococcus_salivarius	0.370361	0.03	0.370361	1
Gemella_morbillorum (pos) Streptococcus_sanguinis	0.561619	0	0.561619	1
Parvimonas_micra (pos) Streptococcus_sp_M334	0.453337	0.03	0.453337	1
Gemella_morbillorum (pos) Streptococcus_viridans	0.362309	0.03	0.362309	1
Dialister_pneumosintes (pos) Synergistes_jonesii	0.650232	0	0.650232	1
Eubacterium_rectale (neg) Tyzzerella_nexilis	-0.4065	0.04	0.406502	-1
Megamonas_funiformis (neg) Veillonella_dispar	-0.35892	0.03	0.358916	-1
Coprococcus_catus (neg) Veillonella_parvula	-0.44146	0.01	0.441455	-1
Clostridium_symbiosum (pos) Veillonella_tobetsuensis	0.454772	0.03	0.454772	1
Coprococcus_catus (neg) Weissella_viridescens	-0.49471	0.02	0.494707	-1
Parvimonas_micra (pos) Weissella_viridescens	0.470324	0.01	0.470324	1

## Sheet: Source Data Table S2
Table S2. Bacteria-to-bacteria associations in adenoma group
network	r	p	rabs	v4
Coprococcus_catus (pos) Coprococcus_comes	0.611118	0.02	0.611118	1
Clostridium_symbiosum (pos) Dielma_fastidiosa	0.403571	0.02	0.403571	1
Coprococcus_catus (pos) Dorea_formicigenerans	0.467333	0.02	0.467333	1
Eggerthella_lenta (neg) Enterococcus_asini	-0.44236	0.02	0.442357	-1
Eggerthella_lenta (neg) Enterococcus_faecium	-0.44619	0.04	0.446186	-1
Clostridium_symbiosum (pos) Erysipelatoclostridium_ramosum	0.363796	0.03	0.363796	1
Clostridium_symbiosum (neg) Eubacterium_dolichum_CAG_375	-0.33656	0.03	0.33656	-1
Eggerthella_lenta (pos) Eubacterium_hallii	0.394591	0.04	0.394591	1
Eggerthella_lenta (neg) Eubacterium_limosum	-0.46173	0.03	0.461735	-1
Clostridium_symbiosum (neg) Eubacterium_ramulus	-0.53779	0	0.537787	-1
Clostridium_symbiosum (neg) Eubacterium_sp_CAG_251	-0.46856	0.01	0.46856	-1
Eubacterium_ramulus (pos) Eubacterium_sp_CAG_251	0.4085	0.03	0.4085	1
Coprococcus_catus (pos) Faecalibacterium_prausnitzii	0.401739	0.04	0.401739	1
Eubacterium_rectale (neg) Faecalicatena_orotica	-0.33997	0.04	0.339967	-1
Clostridium_symbiosum (neg) Firmicutes_bacterium_CAG_110	-0.33703	0.04	0.337029	-1
Coprococcus_catus (pos) Firmicutes_bacterium_CAG_83	0.446571	0.03	0.446571	1
Eggerthella_lenta (pos) Flavonifractor_plautii	0.54308	0.01	0.54308	1
Coprococcus_catus (pos) Fusicatenibacter_saccharivorans	0.516181	0.02	0.516181	1
Eubacterium_ramulus (pos) Fusicatenibacter_saccharivorans	0.390948	0.04	0.390948	1
Coprococcus_catus (neg) Fusobacterium_ulcerans	-0.38564	0.03	0.385638	-1
Eubacterium_rectale (pos) Gemella_morbillorum	0.453173	0.01	0.453173	1
Coprococcus_catus (neg) Gemella_sanguinis	-0.43538	0.04	0.435381	-1
Gemella_morbillorum (pos) Gemella_sanguinis	0.475965	0.02	0.475965	1
Coprococcus_catus (pos) Gemmiger_formicilis	0.629213	0.02	0.629213	1
Eubacterium_ramulus (pos) Gemmiger_formicilis	0.525947	0	0.525947	1
Eggerthella_lenta (pos) Gordonibacter_pamelaeae	0.802286	0.02	0.802286	1
Clostridium_symbiosum (pos) Hungatella_hathewayi	0.550269	0.02	0.550269	1
Eubacterium_ramulus (neg) Hungatella_hathewayi	-0.4909	0.02	0.490901	-1
Eubacterium_rectale (neg) Hungatella_hathewayi	-0.50131	0.03	0.501306	-1
Coprococcus_catus (pos) Intestinimonas_butyriciproducens	0.427649	0.02	0.427649	1
Gemella_morbillorum (neg) Intestinimonas_butyriciproducens	-0.36431	0.04	0.364314	-1
Eggerthella_lenta (neg) Klebsiella_oxytoca	-0.43728	0.02	0.437282	-1
Eggerthella_lenta (neg) Kluyvera_georgiana	-0.36286	0.04	0.362864	-1
Eggerthella_lenta (neg) Lachnoclostridium_sp_An118	-0.45235	0.03	0.452348	-1
Eggerthella_lenta (neg) Lactobacillus_delbrueckii	-0.41061	0.03	0.410611	-1
Eggerthella_lenta (neg) Lactobacillus_mucosae	-0.58622	0	0.586218	-1
Clostridium_symbiosum (neg) Lactobacillus_paragasseri	-0.32635	0.03	0.326352	-1
Eggerthella_lenta (neg) Lactobacillus_ruminis	-0.39885	0.03	0.398851	-1
Eubacterium_ramulus (neg) Lactobacillus_salivarius	-0.31768	0.04	0.317679	-1
Megamonas_funiformis (pos) Megamonas_hypermegale	0.645845	0	0.645845	1
Coprococcus_catus (pos) Odoribacter_splanchnicus	0.331708	0.04	0.331708	1
Coprococcus_catus (pos) Oxalobacter_formigenes	0.326001	0.04	0.326001	1
Eggerthella_lenta (neg) Parabacteroides_chinchillae	-0.37506	0.04	0.37506	-1
Clostridium_symbiosum (pos) Parabacteroides_goldsteinii	0.518537	0.03	0.518537	1
Hungatella_hathewayi (pos) Parabacteroides_goldsteinii	0.420927	0.04	0.420927	1
Eggerthella_lenta (neg) Parabacteroides_sp_CAG_409	-0.39014	0.02	0.390136	-1
Eggerthella_lenta (neg) Paraprevotella_clara	-0.45901	0.03	0.459014	-1
Hungatella_hathewayi (neg) Paraprevotella_xylaniphila	-0.38734	0.03	0.38734	-1
Clostridium_symbiosum (pos) Parasutterella_excrementihominis	0.361667	0.03	0.361667	1
Gemella_morbillorum (pos) Peptostreptococcus_stomatis	0.495639	0.02	0.495639	1
Parvimonas_micra (pos) Peptostreptococcus_stomatis	0.534815	0.02	0.534815	1
Megamonas_funiformis (pos) Prevotella_copri	0.447965	0.03	0.447965	1
Peptostreptococcus_stomatis (pos) Prevotella_disiens	0.342628	0.02	0.342628	1
Eggerthella_lenta (neg) Prevotella_oris	-0.39333	0.02	0.393333	-1
Megamonas_funiformis (pos) Prevotella_sp_885	0.408811	0.03	0.408811	1
Hungatella_hathewayi (neg) Prevotella_stercorea	-0.43284	0	0.432837	-1
Clostridium_symbiosum (pos) Proteobacteria_bacterium_CAG_139	0.367095	0.04	0.367095	1
Coprococcus_catus (pos) Proteobacteria_bacterium_CAG_139	0.369	0.04	0.369	1
Eubacterium_rectale (neg) Pyramidobacter_sp_C12_8	-0.38473	0.03	0.38473	-1
Eubacterium_ramulus (neg) Romboutsia_ilealis	-0.50918	0.01	0.509176	-1
Coprococcus_catus (pos) Roseburia_hominis	0.524768	0.02	0.524768	1
Peptostreptococcus_stomatis (neg) Roseburia_inulinivorans	-0.37293	0.03	0.372927	-1
Coprococcus_catus (pos) Roseburia_sp_CAG_303	0.416466	0.03	0.416466	1
Megamonas_funiformis (pos) Rothia_dentocariosa	0.407815	0.04	0.407815	1
Parvimonas_micra (pos) Rothia_dentocariosa	0.449288	0.03	0.449288	1
Eggerthella_lenta (neg) Ruminococcus_sp_CAG_330	-0.39343	0.03	0.393427	-1
Coprococcus_catus (pos) Ruminococcus_torques	0.441651	0.02	0.441651	1
Clostridium_symbiosum (pos) Ruthenibacterium_lactatiformans	0.448896	0.02	0.448896	1
Hungatella_hathewayi (pos) Ruthenibacterium_lactatiformans	0.502445	0.01	0.502445	1
Peptostreptococcus_stomatis (pos) Solobacterium_moorei	0.491645	0.03	0.491645	1
Gemella_morbillorum (pos) Streptococcus_cristatus	0.507668	0	0.507668	1
Megamonas_funiformis (pos) Streptococcus_cristatus	0.420042	0.01	0.420042	1
Eggerthella_lenta (neg) Streptococcus_gallolyticus	-0.38934	0.04	0.389336	-1
Megamonas_funiformis (pos) Streptococcus_gordonii	0.449934	0.02	0.449934	1
Clostridium_symbiosum (neg) Streptococcus_infantarius	-0.43761	0.04	0.437611	-1
Ruthenibacterium_lactatiformans (neg) Streptococcus_infantarius	-0.49765	0.03	0.497646	-1
Megamonas_funiformis (pos) Streptococcus_infantis	0.506134	0.01	0.506134	1
Ruthenibacterium_lactatiformans (neg) Streptococcus_macedonicus	-0.65218	0	0.652184	-1
Gemella_morbillorum (pos) Streptococcus_mitis	0.398125	0	0.398125	1
Peptostreptococcus_stomatis (pos) Streptococcus_mitis	0.361872	0.03	0.361872	1
Ruthenibacterium_lactatiformans (neg) Streptococcus_mitis	-0.41639	0.03	0.416394	-1
Parvimonas_micra (pos) Streptococcus_pasteurianus	0.402069	0.01	0.402069	1
Megamonas_funiformis (pos) Streptococcus_sanguinis	0.412575	0	0.412575	1
Ruthenibacterium_lactatiformans (neg) Streptococcus_sanguinis	-0.45074	0.02	0.450739	-1
Megamonas_funiformis (pos) Streptococcus_sp_F0442	0.480238	0.03	0.480238	1
Coprococcus_catus (neg) Streptococcus_thermophilus	-0.39991	0.04	0.39991	-1
Megamonas_funiformis (pos) Streptococcus_thermophilus	0.404801	0.01	0.404801	1
Eggerthella_lenta (neg) Succinatimonas_hippei	-0.48858	0.01	0.48858	-1
Clostridium_symbiosum (pos) Turicimonas_muris	0.469889	0.01	0.469889	1
Coprococcus_catus (neg) Tyzzerella_nexilis	-0.39859	0.04	0.398587	-1
Megamonas_funiformis (pos) Veillonella_atypica	0.355539	0.04	0.355539	1

## Sheet: Source Data Table S3
Table S3. Bacteria-to-bacteria associations in crc group
network	r	p	rabs	v4
Clostridium_symbiosum (pos) Coprobacillus_cateniformis	0.332709	0.04	0.332709	1
Clostridium_symbiosum (neg) Coprococcus_comes	-0.55174	0	0.551738	-1
Coprococcus_catus (pos) Coprococcus_comes	0.569542	0.02	0.569542	1
Coprococcus_catus (pos) Corynebacterium_argentoratense	0.337938	0.04	0.337938	1
Clostridium_symbiosum (neg) Desulfovibrio_piger	-0.4171	0.03	0.417098	-1
Coprococcus_catus (pos) Dialister_sp_CAG_357	0.417596	0.03	0.417596	1
Coprococcus_catus (neg) Dielma_fastidiosa	-0.3696	0.02	0.369602	-1
Coprococcus_catus (pos) Dorea_formicigenerans	0.507114	0.03	0.507114	1
Clostridium_symbiosum (neg) Dorea_longicatena	-0.54055	0	0.54055	-1
Coprococcus_catus (pos) Dorea_longicatena	0.413472	0.04	0.413472	1
Clostridium_symbiosum (pos) Eisenbergiella_tayi	0.401531	0.02	0.401531	1
Eggerthella_lenta (pos) Eisenbergiella_tayi	0.395862	0.04	0.395862	1
Clostridium_symbiosum (pos) Enterococcus_avium	0.358389	0.02	0.358389	1
Coprococcus_catus (neg) Enterococcus_avium	-0.32629	0.03	0.326292	-1
Clostridium_symbiosum (pos) Enterococcus_canintestini	0.355767	0.04	0.355767	1
Eggerthella_lenta (neg) Enterococcus_canintestini	-0.4636	0.02	0.463598	-1
Eggerthella_lenta (neg) Enterococcus_casseliflavus	-0.36103	0.02	0.361029	-1
Clostridium_symbiosum (pos) Erysipelatoclostridium_ramosum	0.637762	0.02	0.637762	1
Coprococcus_catus (neg) Erysipelatoclostridium_ramosum	-0.40026	0.04	0.400256	-1
Clostridium_symbiosum (neg) Eubacterium_eligens	-0.72382	0	0.723817	-1
Clostridium_symbiosum (neg) Eubacterium_hallii	-0.4385	0.03	0.438501	-1
Clostridium_symbiosum (neg) Eubacterium_rectale	-0.60365	0	0.603655	-1
Coprococcus_catus (pos) Eubacterium_rectale	0.514319	0.02	0.514319	1
Eubacterium_ramulus (pos) Eubacterium_rectale	0.642214	0	0.642214	1
Clostridium_symbiosum (neg) Eubacterium_sp_CAG_180	-0.52384	0	0.523843	-1
Coprococcus_catus (pos) Eubacterium_sp_CAG_180	0.683144	0	0.683144	1
Coprococcus_catus (pos) Faecalibacterium_prausnitzii	0.426544	0.02	0.426544	1
Eubacterium_ramulus (pos) Faecalibacterium_prausnitzii	0.372573	0.04	0.372573	1
Eubacterium_rectale (pos) Faecalibacterium_prausnitzii	0.31064	0.04	0.31064	1
Coprococcus_catus (pos) Firmicutes_bacterium_CAG_110	0.553796	0	0.553796	1
Eubacterium_rectale (pos) Firmicutes_bacterium_CAG_110	0.36928	0.04	0.36928	1
Coprococcus_catus (pos) Firmicutes_bacterium_CAG_145	0.402472	0.02	0.402472	1
Coprococcus_catus (pos) Firmicutes_bacterium_CAG_170	0.521122	0	0.521122	1
Eggerthella_lenta (pos) Firmicutes_bacterium_CAG_83	0.437543	0.02	0.437543	1
Eubacterium_ramulus (pos) Firmicutes_bacterium_CAG_83	0.358367	0.04	0.358367	1
Clostridium_symbiosum (pos) Flavonifractor_plautii	0.571905	0	0.571905	1
Coprococcus_catus (neg) Flavonifractor_plautii	-0.46807	0.02	0.468075	-1
Eubacterium_rectale (neg) Flavonifractor_plautii	-0.45212	0.01	0.452116	-1
Clostridium_symbiosum (neg) Fusicatenibacter_saccharivorans	-0.47262	0.01	0.472616	-1
Coprococcus_catus (pos) Fusicatenibacter_saccharivorans	0.539486	0.01	0.539486	1
Eubacterium_ramulus (pos) Fusicatenibacter_saccharivorans	0.380304	0.03	0.380304	1
Eubacterium_rectale (pos) Fusicatenibacter_saccharivorans	0.510015	0.01	0.510015	1
Coprococcus_catus (neg) Fusobacterium_mortiferum	-0.45538	0.04	0.455378	-1
Eubacterium_rectale (neg) Fusobacterium_mortiferum	-0.49036	0.02	0.49036	-1
Dialister_pneumosintes (pos) Fusobacterium_nucleatum	0.430011	0.03	0.430011	1
Coprococcus_catus (neg) Fusobacterium_varium	-0.38884	0.02	0.388838	-1
Eubacterium_rectale (neg) Fusobacterium_varium	-0.50327	0.02	0.503267	-1
Dialister_pneumosintes (pos) Gemella_morbillorum	0.656156	0	0.656156	1
Clostridium_symbiosum (neg) Gemmiger_formicilis	-0.65714	0	0.657143	-1
Coprococcus_catus (pos) Gemmiger_formicilis	0.831374	0	0.831374	1
Eubacterium_rectale (pos) Gemmiger_formicilis	0.544024	0	0.544024	1
Eggerthella_lenta (pos) Gordonibacter_pamelaeae	0.582438	0.02	0.582438	1
Eggerthella_lenta (neg) Haemophilus_parainfluenzae	-0.3183	0.03	0.318304	-1
Coprococcus_catus (pos) Holdemanella_biformis	0.4593	0.02	0.4593	1
Gemella_morbillorum (neg) Holdemanella_biformis	-0.4232	0.02	0.4232	-1
Clostridium_symbiosum (pos) Hungatella_hathewayi	0.722948	0	0.722948	1
Coprococcus_catus (neg) Hungatella_hathewayi	-0.55537	0	0.555367	-1
Eubacterium_rectale (neg) Hungatella_hathewayi	-0.55618	0	0.556185	-1
Hungatella_hathewayi (pos) Klebsiella_oxytoca	0.349299	0.04	0.349299	1
Eggerthella_lenta (neg) Klebsiella_pneumoniae	-0.33152	0.03	0.331516	-1
Eggerthella_lenta (neg) Klebsiella_quasipneumoniae	-0.33387	0.02	0.333871	-1
Clostridium_symbiosum (neg) Lachnospira_pectinoschiza	-0.42379	0.03	0.423786	-1
Eggerthella_lenta (neg) Lactobacillus_fermentum	-0.60601	0.02	0.606013	-1
Eubacterium_ramulus (neg) Lactobacillus_fermentum	-0.37737	0.02	0.377373	-1
Eggerthella_lenta (neg) Lactobacillus_mucosae	-0.39939	0.03	0.39939	-1
Eubacterium_rectale (neg) Lactobacillus_panis	-0.32587	0.03	0.325872	-1
Eggerthella_lenta (neg) Lactobacillus_rhamnosus	-0.47097	0.01	0.470969	-1
Eubacterium_ramulus (neg) Lactobacillus_saerimneri	-0.3327	0.02	0.3327	-1
Clostridium_symbiosum (pos) Lactonifactor_longoviformis	0.410008	0.04	0.410008	1
Eggerthella_lenta (neg) Lautropia_mirabilis	-0.39343	0.04	0.393429	-1
Eubacterium_rectale (neg) Megamonas_funiformis	-0.43695	0.02	0.436946	-1
Clostridium_symbiosum (pos) Megamonas_hypermegale	0.334875	0.04	0.334875	1
Eubacterium_ramulus (neg) Megamonas_hypermegale	-0.38551	0.04	0.385509	-1
Eubacterium_rectale (neg) Megamonas_hypermegale	-0.49412	0.03	0.494118	-1
Megamonas_funiformis (pos) Megamonas_hypermegale	0.882083	0	0.882083	1
Eggerthella_lenta (neg) Megasphaera_micronuciformis	-0.44091	0.02	0.440906	-1
Clostridium_symbiosum (pos) Morganella_morganii	0.403238	0.02	0.403238	1
Eggerthella_lenta (neg) Morganella_morganii	-0.34092	0.02	0.340917	-1
Hungatella_hathewayi (pos) Morganella_morganii	0.376778	0.04	0.376778	1
Eubacterium_rectale (neg) Murimonas_intestini	-0.31565	0.04	0.31565	-1
Eggerthella_lenta (neg) Mycoplasma_hominis	-0.41429	0.02	0.414294	-1
Eggerthella_lenta (neg) Neisseria_flavescens	-0.43843	0.02	0.438429	-1
Eggerthella_lenta (neg) Neisseria_sp_oral_taxon_014	-0.38597	0.04	0.385969	-1
Clostridium_symbiosum (neg) Odoribacter_splanchnicus	-0.33725	0.04	0.337251	-1
Coprococcus_catus (pos) Odoribacter_splanchnicus	0.420989	0.03	0.420989	1
Eggerthella_lenta (pos) Odoribacter_splanchnicus	0.387859	0.04	0.387859	1
Eubacterium_ramulus (pos) Odoribacter_splanchnicus	0.434891	0.01	0.434891	1
Clostridium_symbiosum (neg) Oscillibacter_sp_57_20	-0.68923	0	0.689234	-1
Coprococcus_catus (pos) Oscillibacter_sp_57_20	0.489597	0.01	0.489597	1
Eubacterium_ramulus (pos) Oscillibacter_sp_57_20	0.558723	0.04	0.558723	1
Eubacterium_rectale (pos) Oscillibacter_sp_57_20	0.593993	0.02	0.593993	1
Hungatella_hathewayi (neg) Oscillibacter_sp_57_20	-0.58674	0	0.58674	-1
Coprococcus_catus (pos) Oscillibacter_sp_CAG_241	0.628703	0	0.628703	1
Eubacterium_rectale (pos) Oscillibacter_sp_CAG_241	0.452093	0	0.452093	1
Hungatella_hathewayi (neg) Oscillibacter_sp_CAG_241	-0.4791	0.02	0.479104	-1
Eggerthella_lenta (pos) Parabacteroides_distasonis	0.439503	0.02	0.439503	1
Dialister_pneumosintes (pos) Parvimonas_micra	0.540151	0.01	0.540151	1
Gemella_morbillorum (pos) Parvimonas_micra	0.587524	0	0.587524	1
Eggerthella_lenta (neg) Pediococcus_acidilactici	-0.35977	0.04	0.359766	-1
Eggerthella_lenta (neg) Pediococcus_pentosaceus	-0.38618	0.04	0.386182	-1
Dialister_pneumosintes (pos) Peptostreptococcus_stomatis	0.465112	0.01	0.465112	1
Gemella_morbillorum (pos) Peptostreptococcus_stomatis	0.533203	0	0.533203	1
Parvimonas_micra (pos) Peptostreptococcus_stomatis	0.678513	0	0.678513	1
Eggerthella_lenta (neg) Prevotella_buccae	-0.39099	0.04	0.390995	-1
Eubacterium_rectale (neg) Prevotella_corporis	-0.37502	0	0.375022	-1
Dialister_pneumosintes (pos) Prevotella_intermedia	0.535268	0.01	0.535268	1
Parvimonas_micra (pos) Prevotella_intermedia	0.476338	0.02	0.476338	1
Peptostreptococcus_stomatis (pos) Prevotella_intermedia	0.417672	0.01	0.417672	1
Eggerthella_lenta (neg) Prevotella_melaninogenica	-0.412	0.03	0.412	-1
Eggerthella_lenta (neg) Prevotella_pallens	-0.47892	0.02	0.478917	-1
Dialister_pneumosintes (neg) Prevotella_sp_CAG_279	-0.44273	0.02	0.442731	-1
Gemella_morbillorum (neg) Prevotella_sp_CAG_279	-0.34424	0.03	0.344235	-1
Megamonas_funiformis (pos) Prevotella_stercorea	0.309521	0.04	0.309521	1
Eggerthella_lenta (neg) Proteus_mirabilis	-0.46401	0.02	0.464007	-1
Clostridium_symbiosum (neg) Roseburia_faecis	-0.55618	0	0.556184	-1
Eubacterium_rectale (pos) Roseburia_faecis	0.455453	0.02	0.455453	1
Hungatella_hathewayi (neg) Roseburia_faecis	-0.51438	0	0.514377	-1
Clostridium_symbiosum (neg) Roseburia_hominis	-0.67655	0.01	0.676548	-1
Coprococcus_catus (pos) Roseburia_hominis	0.393835	0.02	0.393835	1
Eubacterium_ramulus (pos) Roseburia_hominis	0.457989	0.02	0.457989	1
Eubacterium_rectale (pos) Roseburia_hominis	0.555223	0	0.555223	1
Hungatella_hathewayi (neg) Roseburia_hominis	-0.55443	0.01	0.554432	-1
Clostridium_symbiosum (neg) Roseburia_intestinalis	-0.64998	0.02	0.649985	-1
Hungatella_hathewayi (neg) Roseburia_intestinalis	-0.58885	0	0.588846	-1
Clostridium_symbiosum (neg) Roseburia_inulinivorans	-0.46956	0.03	0.469562	-1
Hungatella_hathewayi (neg) Roseburia_inulinivorans	-0.4835	0.02	0.483498	-1
Eubacterium_ramulus (pos) Roseburia_sp_CAG_471	0.419562	0.01	0.419562	1
Eubacterium_rectale (pos) Roseburia_sp_CAG_471	0.435822	0.03	0.435822	1
Hungatella_hathewayi (neg) Roseburia_sp_CAG_471	-0.38851	0.03	0.388508	-1
Eubacterium_ramulus (neg) Ruminococcaceae_bacterium_D16	-0.34697	0.02	0.346969	-1
Megamonas_funiformis (pos) Ruminococcaceae_bacterium_D16	0.458427	0.01	0.458427	1
Coprococcus_catus (pos) Ruminococcus_bicirculans	0.450288	0.04	0.450288	1
Clostridium_symbiosum (pos) Ruminococcus_gnavus	0.660321	0	0.660321	1
Coprococcus_catus (neg) Ruminococcus_gnavus	-0.58039	0.02	0.58039	-1
Eubacterium_rectale (neg) Ruminococcus_gnavus	-0.49172	0.01	0.491723	-1
Gemella_morbillorum (pos) Ruminococcus_gnavus	0.421922	0.02	0.421922	1
Hungatella_hathewayi (pos) Ruminococcus_gnavus	0.487127	0.01	0.487127	1
Clostridium_symbiosum (neg) Ruminococcus_torques	-0.54968	0	0.549678	-1
Coprococcus_catus (pos) Ruminococcus_torques	0.496349	0.02	0.496349	1
Hungatella_hathewayi (neg) Ruminococcus_torques	-0.56419	0	0.564193	-1
Clostridium_symbiosum (pos) Ruthenibacterium_lactatiformans	0.510021	0.01	0.510021	1
Hungatella_hathewayi (pos) Ruthenibacterium_lactatiformans	0.544744	0.01	0.544744	1
Clostridium_symbiosum (pos) Scardovia_wiggsiae	0.333446	0.04	0.333446	1
Ruthenibacterium_lactatiformans (pos) Sellimonas_intestinalis	0.322608	0.04	0.322608	1
Eubacterium_ramulus (pos) Solobacterium_moorei	0.368369	0.03	0.368369	1
Eubacterium_rectale (pos) Solobacterium_moorei	0.493711	0.03	0.493711	1
Peptostreptococcus_stomatis (pos) Solobacterium_moorei	0.389029	0.02	0.389029	1
Ruthenibacterium_lactatiformans (neg) Streptococcus_infantis	-0.50746	0.01	0.507461	-1
Megamonas_funiformis (pos) Streptococcus_macedonicus	0.433759	0.01	0.433759	1
Ruthenibacterium_lactatiformans (neg) Streptococcus_oralis	-0.44071	0.02	0.440714	-1
Ruthenibacterium_lactatiformans (neg) Streptococcus_parasanguinis	-0.42422	0.03	0.424222	-1
Megamonas_funiformis (pos) Streptococcus_pseudopneumoniae	0.424089	0.02	0.424089	1
Ruthenibacterium_lactatiformans (neg) Streptococcus_sp_F0442	-0.34401	0.04	0.344012	-1
Megamonas_funiformis (pos) Streptococcus_sp_HMSC071D03	0.342357	0.03	0.342357	1
Megamonas_funiformis (pos) Streptococcus_sp_HPH0090	0.382712	0.04	0.382712	1
Eggerthella_lenta (neg) Streptococcus_thermophilus	-0.48921	0.01	0.489206	-1
Clostridium_symbiosum (neg) Streptococcus_vestibularis	-0.39647	0.02	0.396468	-1
Eggerthella_lenta (neg) Streptococcus_vestibularis	-0.49712	0.01	0.49712	-1
Coprococcus_catus (neg) Streptococcus_viridans	-0.34642	0.04	0.346422	-1
Eubacterium_ramulus (neg) Sutterella_parvirubra	-0.38149	0.03	0.381489	-1
Clostridium_symbiosum (pos) Tyzzerella_nexilis	0.470439	0.03	0.470439	1
Coprococcus_catus (neg) Tyzzerella_nexilis	-0.57451	0.01	0.574511	-1
Eubacterium_rectale (neg) Tyzzerella_nexilis	-0.53366	0.04	0.53366	-1
Eggerthella_lenta (neg) Veillonella_atypica	-0.47293	0.04	0.472931	-1
Ruthenibacterium_lactatiformans (neg) Veillonella_atypica	-0.4838	0	0.483796	-1
Eggerthella_lenta (neg) Veillonella_sp_T11011_6	-0.47692	0	0.476919	-1
Parvimonas_micra (neg) Veillonella_sp_T11011_6	-0.34097	0.04	0.340974	-1
Eggerthella_lenta (neg) Veillonella_tobetsuensis	-0.41678	0.02	0.416784	-1

## Sheet: Source Data Table S4
Table S4. Cross-kingdom associations between the identified viral diagnostic markers and gut bacteria in control group
network	r	p	rabs	v4
Phage_FAKO27_000271F (pos) Faecalibacterium_virus_Oengus	0.421915	0.03	0.421915	1
Faecalibacterium_virus_Brigit (pos) Faecalibacterium_virus_Toutatis	0.516582	0	0.516582	1
Faecalibacterium_virus_Toutatis (pos) uncultured_Caudovirales_phage	0.521474	0.02	0.521474	1
Faecalibacterium_virus_Brigit (pos) Faecalibacterium_virus_Lugh	0.459499	0.01	0.459499	1
Faecalibacterium_virus_Oengus (pos) Faecalibacterium_virus_Lugh	0.49868	0	0.49868	1
Faecalibacterium_virus_Toutatis (pos) Faecalibacterium_virus_Lugh	0.483587	0.01	0.483587	1
Faecalibacterium_virus_Brigit (neg) Actinomyces_johnsonii	-0.33493	0.03	0.33493	-1
Phage_FAKO27_000271F (neg) Actinomyces_oris	-0.37204	0.04	0.372039	-1
Phage_FAKO27_000271F (neg) Actinomyces_sp_ICM47	-0.37062	0.02	0.37062	-1
Human_endogenous_retrovirus_K (neg) Actinomyces_sp_ICM47	-0.34154	0.03	0.341537	-1
Phage_FAKO27_000271F (neg) Actinomyces_sp_oral_taxon_181	-0.36927	0.03	0.369271	-1
uncultured_Caudovirales_phage (neg) Actinomyces_sp_oral_taxon_448	-0.34653	0.02	0.346528	-1
Human_endogenous_retrovirus_K (neg) Actinomyces_sp_oral_taxon_448	-0.35694	0.03	0.356936	-1
Faecalibacterium_virus_Oengus (pos) Adlercreutzia_equolifaciens	0.368823	0.04	0.368823	1
Faecalibacterium_virus_Toutatis (pos) Aerococcus_christensenii	0.327572	0.04	0.327572	1
Faecalibacterium_virus_Toutatis (pos) Agathobaculum_butyriciproducens	0.662472	0	0.662472	1
Faecalibacterium_virus_Lugh (pos) Agathobaculum_butyriciproducens	0.52108	0.03	0.52108	1
Faecalibacterium_virus_Oengus (pos) Alistipes_shahii	0.440518	0.04	0.440518	1
uncultured_Caudovirales_phage (pos) Alistipes_timonensis	0.325167	0.04	0.325167	1
Faecalibacterium_virus_Lugh (neg) Allisonella_histaminiformans	-0.32271	0.03	0.322711	-1
Faecalibacterium_virus_Oengus (neg) Anaeroglobus_geminatus	-0.45394	0	0.453944	-1
Faecalibacterium_virus_Toutatis (pos) Anaeromassilibacillus_sp_An250	0.360788	0.04	0.360788	1
Streptococcus_phage_YMC_2011 (pos) Anaerotignum_lactatifermentans	0.395538	0.02	0.395538	1
Faecalibacterium_virus_Brigit (pos) Asaccharobacter_celatus	0.463711	0.02	0.463711	1
Faecalibacterium_virus_Brigit (neg) Atopobium_rimae	-0.3503	0.03	0.350297	-1
Faecalibacterium_virus_Oengus (neg) Bacteroides_fragilis	-0.39854	0.03	0.398545	-1
uncultured_Caudovirales_phage (neg) Bacteroides_fragilis	-0.29679	0.04	0.29679	-1
Streptococcus_phage_YMC_2011 (pos) Bacteroides_massiliensis	0.491333	0	0.491333	1
Phage_FAKO27_000271F (pos) Bacteroides_ovatus	0.49045	0.02	0.49045	1
Faecalibacterium_virus_Brigit (pos) Bacteroides_ovatus	0.488352	0.02	0.488352	1
Faecalibacterium_virus_Lugh (pos) Bacteroides_ovatus	0.3396	0.04	0.3396	1
Human_endogenous_retrovirus_K (pos) Bacteroides_pectinophilus	0.409984	0.02	0.409984	1
uncultured_Caudovirales_phage (pos) Bacteroides_sp_CAG_443	0.374383	0.04	0.374383	1
uncultured_Caudovirales_phage (neg) Bacteroides_thetaiotaomicron	-0.40037	0.04	0.400374	-1
Faecalibacterium_virus_Lugh (pos) Bacteroides_vulgatus	0.50673	0.03	0.50673	1
Faecalibacterium_virus_Lugh (pos) Bifidobacterium_longum	0.312822	0.03	0.312822	1
Faecalibacterium_virus_Lugh (pos) Blautia_obeum	0.482851	0.02	0.482851	1
Faecalibacterium_virus_Oengus (neg) Butyricicoccus_pullicaecorum	-0.41835	0.03	0.418351	-1
Faecalibacterium_virus_Toutatis (neg) Butyricicoccus_pullicaecorum	-0.35309	0.03	0.353094	-1
uncultured_Caudovirales_phage (neg) Citrobacter_youngae	-0.31423	0.03	0.314235	-1
Faecalibacterium_virus_Brigit (neg) Clostridium_aldenense	-0.32246	0.04	0.322458	-1
Faecalibacterium_virus_Brigit (neg) Clostridium_bolteae	-0.38915	0.03	0.389152	-1
Faecalibacterium_virus_Brigit (neg) Clostridium_bolteae_CAG_59	-0.37781	0.03	0.37781	-1
Faecalibacterium_virus_Brigit (neg) Clostridium_innocuum	-0.45331	0.03	0.453309	-1
Faecalibacterium_virus_Oengus (pos) Collinsella_aerofaciens	0.456298	0.01	0.456298	1
Faecalibacterium_virus_Lugh (pos) Collinsella_aerofaciens	0.577961	0.01	0.577961	1
Faecalibacterium_virus_Brigit (pos) Collinsella_stercoris	0.364225	0.02	0.364225	1
Faecalibacterium_virus_Oengus (pos) Collinsella_stercoris	0.458574	0.03	0.458574	1
Faecalibacterium_virus_Lugh (pos) Collinsella_stercoris	0.549912	0.02	0.549912	1
Phage_FAKO27_000271F (neg) Comamonas_kerstersii	-0.30261	0.03	0.302611	-1
Faecalibacterium_virus_Brigit (pos) Coprococcus_catus	0.479841	0.02	0.479841	1
Faecalibacterium_virus_Oengus (pos) Coprococcus_catus	0.49944	0.03	0.49944	1
Faecalibacterium_virus_Lugh (pos) Coprococcus_catus	0.623921	0	0.623921	1
Streptococcus_phage_YMC_2011 (neg) Coprococcus_catus	-0.50011	0.02	0.500107	-1
Faecalibacterium_virus_Brigit (pos) Coprococcus_comes	0.390923	0.03	0.390923	1
Faecalibacterium_virus_Oengus (pos) Coprococcus_comes	0.582519	0	0.582519	1
Faecalibacterium_virus_Lugh (pos) Coprococcus_comes	0.539352	0.02	0.539352	1
Phage_FAKO27_000271F (pos) Coprococcus_eutactus	0.460228	0.04	0.460228	1
Faecalibacterium_virus_Brigit (pos) Coprococcus_eutactus	0.419773	0.01	0.419773	1
Faecalibacterium_virus_Oengus (pos) Coprococcus_eutactus	0.384191	0.01	0.384191	1
Faecalibacterium_virus_Brigit (neg) Dialister_invisus	-0.47131	0.01	0.471314	-1
Faecalibacterium_virus_Oengus (neg) Dialister_invisus	-0.4559	0.03	0.455895	-1
Faecalibacterium_virus_Lugh (neg) Dialister_invisus	-0.44539	0.02	0.445389	-1
Streptococcus_phage_YMC_2011 (pos) Dialister_invisus	0.450433	0.01	0.450433	1
Faecalibacterium_virus_Lugh (pos) Dorea_formicigenerans	0.46441	0.04	0.46441	1
Phage_FAKO27_000271F (neg) Enterobacter_cloacae_complex	-0.40861	0.02	0.408606	-1
Faecalibacterium_virus_Toutatis (neg) Enterobacter_cloacae_complex	-0.32727	0.03	0.327269	-1
Faecalibacterium_virus_Brigit (neg) Enterococcus_durans	-0.40528	0.01	0.405278	-1
Faecalibacterium_virus_Lugh (neg) Enterococcus_durans	-0.33194	0.01	0.331944	-1
Faecalibacterium_virus_Toutatis (neg) Enterococcus_faecium	-0.39808	0.03	0.398079	-1
Faecalibacterium_virus_Brigit (neg) Enterococcus_gallinarum	-0.41241	0.02	0.412407	-1
Faecalibacterium_virus_Oengus (neg) Enterococcus_gallinarum	-0.30648	0.03	0.306478	-1
Faecalibacterium_virus_Oengus (pos) Enterorhabdus_caecimuris	0.413898	0.01	0.413898	1
Phage_FAKO27_000271F (neg) Erysipelatoclostridium_ramosum	-0.36833	0.02	0.368333	-1
Faecalibacterium_virus_Lugh (neg) Escherichia_coli	-0.42723	0	0.427232	-1
Faecalibacterium_virus_Lugh (pos) Eubacterium_hallii	0.478537	0.01	0.478537	1
Streptococcus_phage_YMC_2011 (neg) Eubacterium_siraeum	-0.38313	0.01	0.38313	-1
Human_endogenous_retrovirus_K (pos) Eubacterium_sp_CAG_786	0.383951	0.04	0.383951	1
Faecalibacterium_virus_Lugh (pos) Eubacterium_ventriosum	0.423814	0.01	0.423814	1
Streptococcus_phage_YMC_2011 (pos) Eubacterium_ventriosum	0.330184	0.04	0.330184	1
Faecalibacterium_virus_Oengus (pos) Faecalibacterium_prausnitzii	0.485843	0.02	0.485843	1
Faecalibacterium_virus_Toutatis (pos) Faecalibacterium_prausnitzii	0.601815	0	0.601815	1
Faecalibacterium_virus_Lugh (pos) Faecalibacterium_prausnitzii	0.801758	0	0.801758	1
Faecalibacterium_virus_Toutatis (pos) Faecalitalea_cylindroides	0.356103	0.02	0.356103	1
Streptococcus_phage_YMC_2011 (neg) Firmicutes_bacterium_CAG_110	-0.39721	0.04	0.397214	-1
Phage_FAKO27_000271F (pos) Firmicutes_bacterium_CAG_170	0.377605	0.04	0.377605	1
Streptococcus_phage_YMC_2011 (neg) Firmicutes_bacterium_CAG_170	-0.4035	0.03	0.403503	-1
uncultured_Caudovirales_phage (pos) Firmicutes_bacterium_CAG_646	0.318131	0.03	0.318131	1
Phage_FAKO27_000271F (pos) Firmicutes_bacterium_CAG_83	0.336245	0.04	0.336245	1
Faecalibacterium_virus_Toutatis (pos) Fusobacterium_periodonticum	0.399099	0.02	0.399099	1
Phage_FAKO27_000271F (pos) Gemmiger_formicilis	0.429463	0.03	0.429463	1
Faecalibacterium_virus_Brigit (pos) Gemmiger_formicilis	0.408968	0.02	0.408968	1
Faecalibacterium_virus_Toutatis (pos) Gemmiger_formicilis	0.447166	0.03	0.447166	1
Faecalibacterium_virus_Lugh (pos) Gemmiger_formicilis	0.670471	0	0.670471	1
uncultured_Caudovirales_phage (pos) Haemophilus_pittmaniae	0.333697	0.02	0.333697	1
Faecalibacterium_virus_Toutatis (pos) Haemophilus_sputorum	0.385744	0.02	0.385744	1
Faecalibacterium_virus_Toutatis (neg) Klebsiella_pneumoniae	-0.37698	0.02	0.376977	-1
Faecalibacterium_virus_Lugh (neg) Klebsiella_pneumoniae	-0.58462	0.01	0.584621	-1
Faecalibacterium_virus_Lugh (neg) Klebsiella_quasipneumoniae	-0.49642	0	0.496423	-1
Faecalibacterium_virus_Toutatis (neg) Klebsiella_variicola	-0.38191	0.04	0.38191	-1
uncultured_Caudovirales_phage (neg) Klebsiella_variicola	-0.4752	0.02	0.475202	-1
Faecalibacterium_virus_Lugh (neg) Klebsiella_variicola	-0.63882	0	0.638816	-1
Faecalibacterium_virus_Oengus (neg) Kluyvera_ascorbata	-0.37116	0.04	0.371161	-1
Faecalibacterium_virus_Brigit (neg) Lactobacillus_crispatus	-0.41699	0	0.416991	-1
uncultured_Caudovirales_phage (pos) Lactobacillus_fermentum	0.395693	0.01	0.395693	1
Faecalibacterium_virus_Brigit (neg) Lactobacillus_gasseri	-0.34448	0.02	0.344476	-1
Streptococcus_phage_YMC_2011 (pos) Lactobacillus_gasseri	0.502135	0.02	0.502135	1
Faecalibacterium_virus_Brigit (neg) Lactobacillus_paragasseri	-0.35242	0.02	0.352418	-1
Streptococcus_phage_YMC_2011 (pos) Lactobacillus_paragasseri	0.546991	0	0.546991	1
Faecalibacterium_virus_Brigit (pos) Lactobacillus_rogosae	0.361708	0.04	0.361708	1
Streptococcus_phage_YMC_2011 (pos) Lactobacillus_saniviri	0.373351	0.02	0.373351	1
Phage_FAKO27_000271F (neg) Lactobacillus_vaginalis	-0.4005	0.04	0.400495	-1
Faecalibacterium_virus_Brigit (neg) Lactobacillus_vaginalis	-0.33755	0.01	0.337551	-1
Faecalibacterium_virus_Toutatis (pos) Lawsonibacter_asaccharolyticus	0.455031	0.01	0.455031	1
Streptococcus_phage_YMC_2011 (pos) Leuconostoc_lactis	0.389526	0.04	0.389526	1
Faecalibacterium_virus_Toutatis (pos) Megamonas_funiformis_CAG_377	0.359783	0.04	0.359783	1
Faecalibacterium_virus_Oengus (neg) Megasphaera_micronuciformis	-0.36125	0.01	0.36125	-1
Faecalibacterium_virus_Lugh (neg) Megasphaera_micronuciformis	-0.39164	0.01	0.391637	-1
Streptococcus_phage_YMC_2011 (pos) Megasphaera_micronuciformis	0.361206	0.04	0.361206	1
Faecalibacterium_virus_Oengus (pos) Oscillibacter_sp_57_20	0.501008	0.02	0.501008	1
uncultured_Caudovirales_phage (neg) Parabacteroides_distasonis	-0.58703	0.01	0.587025	-1
Phage_FAKO27_000271F (pos) Parabacteroides_merdae	0.400751	0.04	0.400751	1
Faecalibacterium_virus_Oengus (pos) Parabacteroides_merdae	0.317089	0.03	0.317089	1
Faecalibacterium_virus_Toutatis (pos) Paraprevotella_xylaniphila	0.384197	0.03	0.384197	1
Streptococcus_phage_YMC_2011 (neg) Paraprevotella_xylaniphila	-0.3094	0.02	0.309403	-1
Faecalibacterium_virus_Toutatis (neg) Peptostreptococcus_stomatis	-0.32389	0.03	0.323886	-1
Human_endogenous_retrovirus_K (pos) Prevotella_sp_CAG_1092	0.42229	0.01	0.42229	1
Faecalibacterium_virus_Toutatis (pos) Prevotella_sp_CAG_1185	0.38427	0.02	0.38427	1
uncultured_Caudovirales_phage (pos) Prevotella_sp_CAG_1185	0.548732	0.01	0.548732	1
Human_endogenous_retrovirus_K (pos) Prevotella_sp_CAG_485	0.337476	0.03	0.337476	1
Human_endogenous_retrovirus_K (pos) Prevotella_sp_CAG_520	0.377838	0.02	0.377838	1
Faecalibacterium_virus_Toutatis (pos) Romboutsia_ilealis	0.326514	0.04	0.326514	1
Phage_FAKO27_000271F (pos) Roseburia_hominis	0.455819	0	0.455819	1
Faecalibacterium_virus_Brigit (pos) Roseburia_hominis	0.390361	0.01	0.390361	1
uncultured_Caudovirales_phage (neg) Roseburia_intestinalis	-0.362	0.02	0.362005	-1
Phage_FAKO27_000271F (pos) Roseburia_sp_CAG_471	0.355964	0.03	0.355964	1
Streptococcus_phage_YMC_2011 (neg) Roseburia_sp_CAG_471	-0.34196	0.04	0.341957	-1
Faecalibacterium_virus_Brigit (neg) Rothia_mucilaginosa	-0.39553	0.03	0.395531	-1
Phage_FAKO27_000271F (pos) Ruminococcus_bicirculans	0.409668	0.04	0.409668	1
uncultured_Caudovirales_phage (neg) Ruminococcus_bromii	-0.4078	0.01	0.4078	-1
Phage_FAKO27_000271F (pos) Ruminococcus_callidus	0.385374	0.03	0.385374	1
Phage_FAKO27_000271F (neg) Ruminococcus_gnavus	-0.52786	0	0.527862	-1
Faecalibacterium_virus_Oengus (neg) Ruminococcus_gnavus	-0.46842	0.02	0.468425	-1
Faecalibacterium_virus_Oengus (pos) Ruminococcus_torques	0.317741	0.03	0.317741	1
Human_endogenous_retrovirus_K (pos) Sanguibacteroides_justesenii	0.326931	0.04	0.326931	1
Faecalibacterium_virus_Toutatis (neg) Streptococcus_anginosus_group	-0.42784	0.02	0.42784	-1
Phage_FAKO27_000271F (neg) Streptococcus_cristatus	-0.41817	0.04	0.418172	-1
Faecalibacterium_virus_Toutatis (neg) Streptococcus_oralis	-0.4164	0.02	0.416397	-1
Human_endogenous_retrovirus_K (neg) Streptococcus_oralis	-0.34715	0.04	0.347153	-1
Streptococcus_phage_YMC_2011 (pos) Streptococcus_parasanguinis	0.294835	0.02	0.294835	1
uncultured_Caudovirales_phage (pos) Streptococcus_salivarius	0.34895	0.04	0.34895	1
Streptococcus_phage_YMC_2011 (pos) Streptococcus_salivarius	0.525862	0.01	0.525862	1
Faecalibacterium_virus_Brigit (neg) Streptococcus_sp_F0442	-0.32392	0.04	0.323916	-1
Faecalibacterium_virus_Toutatis (neg) Streptococcus_vestibularis	-0.33968	0.02	0.339678	-1
Faecalibacterium_virus_Oengus (neg) Veillonella_parvula	-0.35873	0.02	0.358728	-1

## Sheet: Source.Data.Table S5
Table S5. Cross-kingdom associations between the identified viral diagnostic markers and gut bacteria in adenoma group
network	r	p	rabs	v4
Phage_FAKO27_000271F (pos) Faecalibacterium_virus_Oengus	0.453343	0.02	0.453343	1
Phage_FAKO27_000271F (pos) Faecalibacterium_virus_Toutatis	0.458028	0.04	0.458028	1
Faecalibacterium_virus_Brigit (pos) Faecalibacterium_virus_Toutatis	0.462286	0.01	0.462286	1
Phage_FAKO27_000271F (pos) Faecalibacterium_virus_Lugh	0.418988	0.03	0.418988	1
Faecalibacterium_virus_Brigit (pos) Faecalibacterium_virus_Lugh	0.703062	0	0.703062	1
Faecalibacterium_virus_Toutatis (pos) Faecalibacterium_virus_Lugh	0.467163	0.02	0.467163	1
Faecalibacterium_virus_Lugh (neg) Human_endogenous_retrovirus_K	-0.30857	0.03	0.308572	-1
uncultured_Caudovirales_phage (neg) Abiotrophia_defectiva	-0.59006	0.01	0.590062	-1
uncultured_Caudovirales_phage (neg) Abiotrophia_sp_HMSC24B09	-0.69607	0	0.696067	-1
uncultured_Caudovirales_phage (pos) Absiella_dolichum	0.394953	0.03	0.394953	1
Streptococcus_phage_YMC_2011 (pos) Absiella_dolichum	0.491972	0.03	0.491972	1
Streptococcus_phage_YMC_2011 (pos) Actinomyces_massiliensis	0.4127	0.03	0.4127	1
Faecalibacterium_virus_Brigit (neg) Actinomyces_sp_HMSC035G02	-0.40757	0.01	0.407569	-1
Faecalibacterium_virus_Toutatis (neg) Actinomyces_sp_HMSC035G02	-0.55726	0	0.557258	-1
Faecalibacterium_virus_Lugh (neg) Actinomyces_sp_HMSC035G02	-0.49023	0.04	0.490228	-1
uncultured_Caudovirales_phage (neg) Actinomyces_sp_HPA0247	-0.33797	0.03	0.337967	-1
Faecalibacterium_virus_Brigit (neg) Actinomyces_sp_oral_taxon_180	-0.35844	0.02	0.358445	-1
Faecalibacterium_virus_Toutatis (neg) Actinomyces_sp_oral_taxon_448	-0.52026	0.02	0.520263	-1
Streptococcus_phage_YMC_2011 (pos) Actinomyces_sp_S6_Spd3	0.351382	0.02	0.351382	1
Faecalibacterium_virus_Brigit (pos) Adlercreutzia_equolifaciens	0.453069	0	0.453069	1
Faecalibacterium_virus_Oengus (pos) Adlercreutzia_equolifaciens	0.416271	0.04	0.416271	1
Faecalibacterium_virus_Lugh (pos) Adlercreutzia_equolifaciens	0.637349	0	0.637349	1
Faecalibacterium_virus_Lugh (pos) Agathobaculum_butyriciproducens	0.42066	0.01	0.42066	1
Faecalibacterium_virus_Brigit (pos) Alistipes_finegoldii	0.448506	0.04	0.448506	1
Faecalibacterium_virus_Toutatis (pos) Alistipes_finegoldii	0.448626	0.02	0.448626	1
Faecalibacterium_virus_Toutatis (pos) Alistipes_putredinis	0.487314	0.03	0.487314	1
Human_endogenous_retrovirus_K (pos) Alloprevotella_tannerae	0.481185	0.03	0.481185	1
Faecalibacterium_virus_Toutatis (neg) Anaeroglobus_geminatus	-0.48918	0.03	0.489182	-1
Faecalibacterium_virus_Lugh (neg) Anaeroglobus_geminatus	-0.37209	0.03	0.372092	-1
Faecalibacterium_virus_Lugh (neg) Anaerostipes_caccae	-0.29782	0.04	0.297816	-1
uncultured_Caudovirales_phage (pos) Anaerostipes_hadrus	0.565247	0.02	0.565247	1
Faecalibacterium_virus_Brigit (pos) Asaccharobacter_celatus	0.477385	0.01	0.477385	1
Faecalibacterium_virus_Lugh (pos) Asaccharobacter_celatus	0.650834	0.01	0.650834	1
uncultured_Caudovirales_phage (neg) Atopobium_parvulum	-0.45876	0.01	0.458758	-1
Faecalibacterium_virus_Toutatis (neg) Atopobium_rimae	-0.41679	0.01	0.416793	-1
Phage_FAKO27_000271F (pos) Bacteroides_caccae	0.344307	0.04	0.344307	1
Faecalibacterium_virus_Brigit (pos) Bacteroides_caccae	0.307333	0.04	0.307333	1
Faecalibacterium_virus_Oengus (pos) Bacteroides_caccae	0.391889	0.01	0.391889	1
Faecalibacterium_virus_Toutatis (pos) Bacteroides_caccae	0.473332	0.02	0.473332	1
Faecalibacterium_virus_Lugh (pos) Bacteroides_caccae	0.460376	0.01	0.460376	1
Faecalibacterium_virus_Toutatis (neg) Bacteroides_dorei	-0.42718	0.02	0.427181	-1
Faecalibacterium_virus_Oengus (neg) Bacteroides_fragilis	-0.33755	0.03	0.337552	-1
Faecalibacterium_virus_Lugh (pos) Bacteroides_intestinalis	0.508016	0.01	0.508016	1
Faecalibacterium_virus_Brigit (pos) Bacteroides_nordii	0.443984	0.01	0.443984	1
Faecalibacterium_virus_Brigit (pos) Bacteroides_uniformis	0.402162	0	0.402162	1
Faecalibacterium_virus_Toutatis (pos) Bacteroides_xylanisolvens	0.359582	0.04	0.359582	1
Faecalibacterium_virus_Lugh (pos) Bacteroides_xylanisolvens	0.376628	0.04	0.376628	1
Faecalibacterium_virus_Brigit (pos) Blautia_obeum	0.450929	0.01	0.450929	1
Faecalibacterium_virus_Toutatis (pos) Blautia_obeum	0.492295	0.04	0.492295	1
Faecalibacterium_virus_Lugh (pos) Blautia_obeum	0.682912	0.02	0.682912	1
Faecalibacterium_virus_Lugh (neg) Cellulosilyticum_lentocellum	-0.38024	0.01	0.380238	-1
Faecalibacterium_virus_Lugh (neg) Citrobacter_freundii	-0.40318	0.03	0.403182	-1
uncultured_Caudovirales_phage (neg) Clostridium_bolteae_CAG_59	-0.33701	0.03	0.337015	-1
Faecalibacterium_virus_Brigit (pos) Clostridium_hylemonae	0.445638	0.04	0.445638	1
Faecalibacterium_virus_Toutatis (pos) Clostridium_leptum	0.406423	0.03	0.406423	1
Faecalibacterium_virus_Lugh (pos) Clostridium_leptum	0.55939	0	0.55939	1
Phage_FAKO27_000271F (neg) Clostridium_perfringens	-0.40103	0.03	0.401032	-1
Faecalibacterium_virus_Lugh (neg) Clostridium_perfringens	-0.50202	0.02	0.502022	-1
Streptococcus_phage_YMC_2011 (neg) Clostridium_symbiosum	-0.4423	0.02	0.442304	-1
Streptococcus_phage_YMC_2011 (pos) Collinsella_aerofaciens	0.399579	0.02	0.399579	1
Streptococcus_phage_YMC_2011 (pos) Collinsella_stercoris	0.381599	0.04	0.381599	1
Faecalibacterium_virus_Toutatis (pos) Coprococcus_catus	0.513536	0.01	0.513536	1
Faecalibacterium_virus_Lugh (pos) Coprococcus_catus	0.392785	0.04	0.392785	1
Phage_FAKO27_000271F (pos) Coprococcus_comes	0.386236	0.04	0.386236	1
Faecalibacterium_virus_Brigit (pos) Coprococcus_comes	0.560249	0.01	0.560249	1
Faecalibacterium_virus_Toutatis (pos) Coprococcus_comes	0.544889	0	0.544889	1
Faecalibacterium_virus_Lugh (pos) Coprococcus_comes	0.626732	0	0.626732	1
Faecalibacterium_virus_Lugh (neg) Cronobacter_malonaticus	-0.3633	0.04	0.363304	-1
Faecalibacterium_virus_Toutatis (pos) Dorea_formicigenerans	0.506719	0.04	0.506719	1
Faecalibacterium_virus_Lugh (pos) Dorea_formicigenerans	0.429002	0.04	0.429002	1
Faecalibacterium_virus_Toutatis (pos) Dorea_longicatena	0.529679	0.03	0.529679	1
uncultured_Caudovirales_phage (neg) Enterococcus_faecium	-0.50129	0.03	0.50129	-1
Human_endogenous_retrovirus_K (pos) Enterococcus_raffinosus	0.368458	0.02	0.368458	1
Faecalibacterium_virus_Lugh (neg) Enterococcus_sp_3H8_DIV0648	-0.38198	0.02	0.381981	-1
Faecalibacterium_virus_Lugh (pos) Enterorhabdus_caecimuris	0.417345	0.04	0.417345	1
Phage_FAKO27_000271F (neg) Erysipelatoclostridium_ramosum	-0.32349	0.04	0.323486	-1
Faecalibacterium_virus_Oengus (neg) Erysipelatoclostridium_ramosum	-0.5229	0.01	0.522898	-1
Phage_FAKO27_000271F (neg) Escherichia_coli	-0.42752	0.04	0.427522	-1
Faecalibacterium_virus_Brigit (neg) Escherichia_coli	-0.3763	0.02	0.376298	-1
Faecalibacterium_virus_Oengus (neg) Escherichia_coli	-0.51116	0.01	0.511159	-1
uncultured_Caudovirales_phage (neg) Eubacterium_brachy	-0.58239	0.01	0.582389	-1
Streptococcus_phage_YMC_2011 (pos) Eubacterium_dolichum_CAG_375	0.522518	0.03	0.522518	1
Faecalibacterium_virus_Toutatis (pos) Eubacterium_eligens	0.452599	0.02	0.452599	1
Faecalibacterium_virus_Lugh (pos) Eubacterium_eligens	0.411455	0.01	0.411455	1
Faecalibacterium_virus_Brigit (pos) Eubacterium_hallii	0.46233	0.03	0.46233	1
Faecalibacterium_virus_Lugh (pos) Eubacterium_hallii	0.56617	0.01	0.56617	1
Phage_FAKO27_000271F (neg) Eubacterium_infirmum	-0.35273	0.01	0.352731	-1
uncultured_Caudovirales_phage (neg) Eubacterium_minutum	-0.48511	0.01	0.485113	-1
Faecalibacterium_virus_Lugh (neg) Eubacterium_minutum	-0.4203	0.01	0.420297	-1
Phage_FAKO27_000271F (neg) Eubacterium_sulci	-0.44346	0.02	0.443465	-1
Faecalibacterium_virus_Brigit (neg) Eubacterium_sulci	-0.39625	0.04	0.396247	-1
Faecalibacterium_virus_Toutatis (neg) Eubacterium_sulci	-0.40213	0.04	0.402127	-1
Faecalibacterium_virus_Lugh (neg) Eubacterium_sulci	-0.47738	0.02	0.477382	-1
Faecalibacterium_virus_Lugh (pos) Eubacterium_ventriosum	0.481556	0	0.481556	1
Phage_FAKO27_000271F (pos) Faecalibacterium_prausnitzii	0.454602	0.02	0.454602	1
Faecalibacterium_virus_Brigit (pos) Faecalibacterium_prausnitzii	0.551815	0	0.551815	1
Faecalibacterium_virus_Toutatis (pos) Faecalibacterium_prausnitzii	0.515137	0.01	0.515137	1
uncultured_Caudovirales_phage (pos) Faecalibacterium_prausnitzii	0.409255	0.02	0.409255	1
Faecalibacterium_virus_Lugh (pos) Faecalibacterium_prausnitzii	0.629777	0	0.629777	1
Human_endogenous_retrovirus_K (pos) Finegoldia_magna	0.399782	0.04	0.399782	1
Faecalibacterium_virus_Brigit (pos) Firmicutes_bacterium_CAG_83	0.53026	0.02	0.53026	1
Faecalibacterium_virus_Toutatis (pos) Firmicutes_bacterium_CAG_83	0.455479	0.02	0.455479	1
Faecalibacterium_virus_Lugh (pos) Firmicutes_bacterium_CAG_83	0.606334	0.02	0.606334	1
Faecalibacterium_virus_Toutatis (pos) Fusicatenibacter_saccharivorans	0.39687	0.02	0.39687	1
Faecalibacterium_virus_Lugh (pos) Fusicatenibacter_saccharivorans	0.620876	0	0.620876	1
Faecalibacterium_virus_Brigit (neg) Gemella_sanguinis	-0.39685	0.04	0.396848	-1
Faecalibacterium_virus_Lugh (neg) Gemella_sanguinis	-0.41832	0.02	0.418321	-1
Faecalibacterium_virus_Brigit (pos) Gemmiger_formicilis	0.390284	0.03	0.390284	1
Faecalibacterium_virus_Toutatis (pos) Gemmiger_formicilis	0.510863	0.01	0.510863	1
Faecalibacterium_virus_Lugh (pos) Gemmiger_formicilis	0.516751	0	0.516751	1
uncultured_Caudovirales_phage (neg) Granulicatella_adiacens	-0.58383	0.02	0.583834	-1
Faecalibacterium_virus_Toutatis (pos) Holdemania_filiformis	0.456455	0.02	0.456455	1
Faecalibacterium_virus_Lugh (pos) Holdemania_filiformis	0.472106	0.02	0.472106	1
Faecalibacterium_virus_Brigit (pos) Intestinimonas_butyriciproducens	0.485045	0.03	0.485045	1
Faecalibacterium_virus_Lugh (pos) Intestinimonas_butyriciproducens	0.497302	0.04	0.497302	1
uncultured_Caudovirales_phage (neg) Klebsiella_quasipneumoniae	-0.32204	0.04	0.322043	-1
Streptococcus_phage_YMC_2011 (neg) Klebsiella_quasipneumoniae	-0.39001	0.04	0.390009	-1
uncultured_Caudovirales_phage (neg) Klebsiella_variicola	-0.37313	0.01	0.373131	-1
Streptococcus_phage_YMC_2011 (neg) Klebsiella_variicola	-0.36228	0.04	0.362282	-1
Faecalibacterium_virus_Lugh (neg) Lachnospiraceae_bacterium_2_1_46FAA	-0.46778	0	0.467776	-1
uncultured_Caudovirales_phage (neg) Lactobacillus_curvatus	-0.63563	0	0.635626	-1
Faecalibacterium_virus_Toutatis (neg) Lactobacillus_delbrueckii	-0.34146	0.02	0.341465	-1
Phage_FAKO27_000271F (neg) Lactobacillus_gasseri	-0.30082	0.04	0.300822	-1
Faecalibacterium_virus_Brigit (neg) Lactobacillus_gasseri	-0.39571	0.02	0.395712	-1
Phage_FAKO27_000271F (neg) Lactobacillus_paragasseri	-0.39546	0.03	0.395463	-1
Faecalibacterium_virus_Brigit (neg) Lactobacillus_paragasseri	-0.37301	0.03	0.373005	-1
uncultured_Caudovirales_phage (neg) Lactobacillus_sakei	-0.67216	0	0.672161	-1
Faecalibacterium_virus_Lugh (neg) Lactobacillus_vaginalis	-0.36296	0.03	0.362963	-1
Faecalibacterium_virus_Brigit (neg) Lactococcus_garvieae	-0.3206	0.04	0.320597	-1
Faecalibacterium_virus_Lugh (neg) Lactococcus_garvieae	-0.40506	0.04	0.405063	-1
uncultured_Caudovirales_phage (neg) Leuconostoc_gelidum	-0.66632	0	0.666321	-1
Faecalibacterium_virus_Brigit (neg) Megasphaera_micronuciformis	-0.41603	0.02	0.416035	-1
Faecalibacterium_virus_Toutatis (neg) Megasphaera_micronuciformis	-0.49376	0.01	0.493765	-1
Human_endogenous_retrovirus_K (pos) Mitsuokella_multacida	0.449178	0.03	0.449178	1
Phage_FAKO27_000271F (neg) Mogibacterium_diversum	-0.51882	0.02	0.518818	-1
Faecalibacterium_virus_Lugh (neg) Mogibacterium_diversum	-0.42223	0.03	0.422232	-1
uncultured_Caudovirales_phage (neg) Mogibacterium_pumilum	-0.57827	0.03	0.578268	-1
Phage_FAKO27_000271F (neg) Mogibacterium_timidum	-0.33918	0.04	0.339181	-1
Faecalibacterium_virus_Brigit (pos) Odoribacter_splanchnicus	0.498477	0.03	0.498477	1
uncultured_Caudovirales_phage (neg) Olsenella_uli	-0.44741	0.03	0.447406	-1
Faecalibacterium_virus_Lugh (neg) Olsenella_uli	-0.36404	0.04	0.364036	-1
Streptococcus_phage_YMC_2011 (pos) Oribacterium_parvum	0.394819	0.04	0.394819	1
uncultured_Caudovirales_phage (neg) Oribacterium_sinus	-0.44467	0.02	0.444669	-1
Faecalibacterium_virus_Oengus (pos) Oscillibacter_sp_57_20	0.579107	0	0.579107	1
Faecalibacterium_virus_Toutatis (pos) Oscillibacter_sp_57_20	0.447206	0.02	0.447206	1
uncultured_Caudovirales_phage (neg) Parabacteroides_gordonii	-0.46065	0.02	0.460647	-1
Faecalibacterium_virus_Brigit (neg) Parascardovia_denticolens	-0.39449	0.03	0.394485	-1
Faecalibacterium_virus_Brigit (pos) Parasutterella_excrementihominis	0.507797	0	0.507797	1
Faecalibacterium_virus_Brigit (neg) Parvimonas_micra	-0.38523	0.02	0.385234	-1
Faecalibacterium_virus_Lugh (neg) Parvimonas_micra	-0.40411	0.04	0.404105	-1
Human_endogenous_retrovirus_K (pos) Peptoniphilus_coxii	0.399043	0.03	0.399043	1
Human_endogenous_retrovirus_K (pos) Prevotella_bivia	0.317223	0.02	0.317223	1
Faecalibacterium_virus_Oengus (pos) Prevotella_copri	0.590161	0	0.590161	1
Faecalibacterium_virus_Lugh (neg) Prevotella_disiens	-0.42765	0.02	0.427647	-1
Faecalibacterium_virus_Brigit (pos) Proteobacteria_bacterium_CAG_139	0.385685	0.02	0.385685	1
uncultured_Caudovirales_phage (neg) Pseudopropionibacterium_propionicum	-0.46495	0.03	0.464953	-1
Human_endogenous_retrovirus_K (neg) Roseburia_faecis	-0.41704	0.02	0.417041	-1
Phage_FAKO27_000271F (pos) Roseburia_hominis	0.504084	0.02	0.504084	1
Faecalibacterium_virus_Toutatis (pos) Roseburia_hominis	0.434116	0.01	0.434116	1
Faecalibacterium_virus_Lugh (pos) Roseburia_hominis	0.46068	0.03	0.46068	1
Faecalibacterium_virus_Lugh (pos) Roseburia_inulinivorans	0.459032	0.02	0.459032	1
Streptococcus_phage_YMC_2011 (pos) Roseburia_sp_CAG_471	0.428817	0.04	0.428817	1
uncultured_Caudovirales_phage (neg) Rothia_aeria	-0.66198	0	0.661981	-1
Faecalibacterium_virus_Toutatis (neg) Rothia_dentocariosa	-0.36655	0.04	0.366553	-1
Faecalibacterium_virus_Lugh (pos) Ruminococcus_bicirculans	0.509148	0.03	0.509148	1
Faecalibacterium_virus_Oengus (neg) Ruminococcus_gnavus	-0.4663	0.01	0.466295	-1
uncultured_Caudovirales_phage (pos) Ruminococcus_gnavus	0.409133	0.04	0.409133	1
Phage_FAKO27_000271F (pos) Ruminococcus_lactaris	0.300266	0.03	0.300266	1
Faecalibacterium_virus_Brigit (pos) Ruminococcus_lactaris	0.376004	0.02	0.376004	1
Faecalibacterium_virus_Lugh (pos) Ruminococcus_lactaris	0.52683	0	0.52683	1
Faecalibacterium_virus_Toutatis (pos) Ruminococcus_torques	0.438596	0.02	0.438596	1
Faecalibacterium_virus_Lugh (pos) Ruminococcus_torques	0.364894	0.02	0.364894	1
uncultured_Caudovirales_phage (neg) Scardovia_wiggsiae	-0.5722	0.01	0.572203	-1
Faecalibacterium_virus_Lugh (neg) Slackia_exigua	-0.40361	0.02	0.403613	-1
uncultured_Caudovirales_phage (neg) Streptococcus_milleri	-0.59213	0	0.592133	-1
Faecalibacterium_virus_Lugh (neg) Streptococcus_milleri	-0.3851	0.04	0.385095	-1
Human_endogenous_retrovirus_K (neg) Streptococcus_salivarius	-0.53791	0	0.537907	-1
Streptococcus_phage_YMC_2011 (pos) Streptococcus_salivarius	0.345244	0.02	0.345244	1
Human_endogenous_retrovirus_K (neg) Streptococcus_vestibularis	-0.30667	0.04	0.306668	-1
Faecalibacterium_virus_Brigit (pos) Turicibacter_sanguinis	0.51046	0.04	0.51046	1
Phage_FAKO27_000271F (neg) Weissella_confusa	-0.35675	0.03	0.35675	-1

## Sheet: Source Data Table S6
Table S6. Cross-kingdom associations between the identified viral diagnostic markers and gut bacteria in crc group
network	r	p	rabs	v4
Phage_FAKO27_000271F (pos) Faecalibacterium_virus_Brigit	0.41004	0.03	0.41004	1
Phage_FAKO27_000271F (pos) Faecalibacterium_virus_Oengus	0.426051	0.02	0.426051	1
Faecalibacterium_virus_Brigit (pos) Faecalibacterium_virus_Oengus	0.523325	0.02	0.523325	1
Phage_FAKO27_000271F (pos) Faecalibacterium_virus_Toutatis	0.47023	0.03	0.47023	1
Faecalibacterium_virus_Brigit (pos) Faecalibacterium_virus_Toutatis	0.477044	0.01	0.477044	1
Faecalibacterium_virus_Oengus (pos) Faecalibacterium_virus_Toutatis	0.607882	0.02	0.607882	1
Phage_FAKO27_000271F (pos) Faecalibacterium_virus_Lugh	0.580496	0	0.580496	1
Faecalibacterium_virus_Brigit (pos) Faecalibacterium_virus_Lugh	0.448898	0.02	0.448898	1
Faecalibacterium_virus_Toutatis (pos) Faecalibacterium_virus_Lugh	0.408287	0.04	0.408287	1
uncultured_Caudovirales_phage (pos) Streptococcus_phage_YMC_2011	0.452575	0.03	0.452575	1
Faecalibacterium_virus_Toutatis (neg) Absiella_dolichum	-0.29042	0.04	0.290417	-1
Faecalibacterium_virus_Lugh (neg) Actinomyces_johnsonii	-0.35035	0.02	0.350349	-1
Streptococcus_phage_YMC_2011 (pos) Actinomyces_odontolyticus	0.356532	0.04	0.356532	1
uncultured_Caudovirales_phage (pos) Actinomyces_sp_HPA0247	0.462879	0.02	0.462879	1
Streptococcus_phage_YMC_2011 (pos) Actinomyces_sp_HPA0247	0.554798	0.01	0.554798	1
Faecalibacterium_virus_Lugh (neg) Actinomyces_sp_oral_taxon_448	-0.40253	0.03	0.402528	-1
uncultured_Caudovirales_phage (pos) Actinomyces_viscosus	0.325856	0.04	0.325856	1
Faecalibacterium_virus_Oengus (neg) Aggregatibacter_segnis	-0.3917	0.04	0.391702	-1
Faecalibacterium_virus_Toutatis (neg) Aggregatibacter_segnis	-0.38074	0.04	0.380742	-1
uncultured_Caudovirales_phage (neg) Alistipes_finegoldii	-0.34766	0.02	0.347663	-1
Faecalibacterium_virus_Toutatis (pos) Alistipes_inops	0.42211	0.03	0.42211	1
Streptococcus_phage_YMC_2011 (neg) Alistipes_inops	-0.40406	0.03	0.404057	-1
Faecalibacterium_virus_Oengus (neg) Alloscardovia_omnicolens	-0.31112	0.01	0.311121	-1
Human_endogenous_retrovirus_K (neg) Anaerostipes_hadrus	-0.47723	0.01	0.477233	-1
Faecalibacterium_virus_Lugh (pos) Asaccharobacter_celatus	0.392633	0.03	0.392633	1
Faecalibacterium_virus_Oengus (pos) Atopobium_parvulum	0.472685	0.01	0.472685	1
uncultured_Caudovirales_phage (pos) Bacteroides_coprocola	0.395172	0.03	0.395172	1
Human_endogenous_retrovirus_K (pos) Bacteroides_coprocola	0.437468	0	0.437468	1
Streptococcus_phage_YMC_2011 (neg) Bacteroides_dorei	-0.41347	0.03	0.413468	-1
Phage_FAKO27_000271F (pos) Bacteroides_finegoldii	0.554146	0	0.554146	1
Phage_FAKO27_000271F (pos) Bacteroides_massiliensis	0.430283	0.02	0.430283	1
Streptococcus_phage_YMC_2011 (neg) Bacteroides_ovatus	-0.43662	0.03	0.436618	-1
Streptococcus_phage_YMC_2011 (neg) Bacteroides_thetaiotaomicron	-0.52758	0.02	0.527576	-1
Streptococcus_phage_YMC_2011 (neg) Bacteroides_xylanisolvens	-0.4625	0.01	0.462497	-1
Faecalibacterium_virus_Brigit (pos) Barnesiella_intestinihominis	0.353185	0.02	0.353185	1
Faecalibacterium_virus_Brigit (neg) Bifidobacterium_adolescentis	-0.44433	0	0.444331	-1
Faecalibacterium_virus_Brigit (neg) Bifidobacterium_bifidum	-0.50075	0.04	0.500754	-1
uncultured_Caudovirales_phage (pos) Bifidobacterium_bifidum	0.454289	0.01	0.454289	1
Streptococcus_phage_YMC_2011 (pos) Bifidobacterium_dentium	0.485883	0.01	0.485883	1
Streptococcus_phage_YMC_2011 (neg) Bilophila_wadsworthia	-0.35523	0.04	0.355228	-1
Faecalibacterium_virus_Brigit (neg) Blautia_hydrogenotrophica	-0.35934	0.03	0.359338	-1
Faecalibacterium_virus_Lugh (pos) Blautia_obeum	0.411673	0.02	0.411673	1
Human_endogenous_retrovirus_K (neg) Blautia_wexlerae	-0.39084	0.02	0.39084	-1
Human_endogenous_retrovirus_K (pos) Butyribacterium_methylotrophicum	0.514098	0.01	0.514098	1
Faecalibacterium_virus_Toutatis (pos) Butyricimonas_synergistica	0.36909	0.04	0.36909	1
Human_endogenous_retrovirus_K (neg) Christensenella_minuta	-0.33336	0.04	0.33336	-1
Faecalibacterium_virus_Lugh (neg) Clostridium_aldenense	-0.52662	0.01	0.526618	-1
Faecalibacterium_virus_Oengus (neg) Clostridium_bolteae	-0.388	0.03	0.387998	-1
Streptococcus_phage_YMC_2011 (neg) Clostridium_bolteae	-0.47015	0.01	0.470149	-1
Faecalibacterium_virus_Oengus (neg) Clostridium_clostridioforme	-0.34792	0.04	0.347919	-1
Faecalibacterium_virus_Toutatis (neg) Clostridium_clostridioforme	-0.36725	0.03	0.367246	-1
Streptococcus_phage_YMC_2011 (pos) Clostridium_perfringens	0.338545	0.04	0.338545	1
Faecalibacterium_virus_Brigit (pos) Clostridium_sp_CAG_58	0.426913	0.04	0.426913	1
Faecalibacterium_virus_Toutatis (pos) Clostridium_sp_CAG_58	0.434786	0.03	0.434786	1
Faecalibacterium_virus_Toutatis (neg) Clostridium_symbiosum	-0.39674	0.04	0.396739	-1
Phage_FAKO27_000271F (pos) Coprococcus_catus	0.473993	0	0.473993	1
Faecalibacterium_virus_Toutatis (pos) Coprococcus_catus	0.41065	0.02	0.41065	1
Faecalibacterium_virus_Lugh (pos) Coprococcus_catus	0.574013	0.02	0.574013	1
Phage_FAKO27_000271F (pos) Coprococcus_comes	0.348454	0.04	0.348454	1
Faecalibacterium_virus_Toutatis (pos) Coprococcus_comes	0.320644	0.02	0.320644	1
Faecalibacterium_virus_Lugh (pos) Coprococcus_comes	0.443854	0.03	0.443854	1
Human_endogenous_retrovirus_K (neg) Coprococcus_comes	-0.40867	0.03	0.408666	-1
Human_endogenous_retrovirus_K (neg) Corynebacterium_durum	-0.40296	0.02	0.402963	-1
Faecalibacterium_virus_Lugh (pos) Desulfovibrio_piger	0.441334	0.02	0.441334	1
Human_endogenous_retrovirus_K (pos) Dialister_micraerophilus	0.416602	0.04	0.416602	1
Phage_FAKO27_000271F (pos) Dialister_sp_CAG_357	0.477861	0.01	0.477861	1
Phage_FAKO27_000271F (neg) Dielma_fastidiosa	-0.39195	0.03	0.39195	-1
Faecalibacterium_virus_Toutatis (neg) Dielma_fastidiosa	-0.41836	0.02	0.418357	-1
Faecalibacterium_virus_Lugh (pos) Dorea_formicigenerans	0.520925	0	0.520925	1
Faecalibacterium_virus_Lugh (pos) Dorea_longicatena	0.391961	0.01	0.391961	1
Streptococcus_phage_YMC_2011 (neg) Eggerthella_lenta	-0.4036	0.03	0.403601	-1
Human_endogenous_retrovirus_K (pos) Eikenella_corrodens	0.350996	0.04	0.350996	1
Faecalibacterium_virus_Lugh (neg) Erysipelatoclostridium_ramosum	-0.40919	0.01	0.409192	-1
Faecalibacterium_virus_Lugh (neg) Eubacterium_dolichum_CAG_375	-0.35285	0.03	0.352848	-1
Phage_FAKO27_000271F (pos) Eubacterium_eligens	0.369388	0.03	0.369388	1
Faecalibacterium_virus_Brigit (pos) Eubacterium_eligens	0.351956	0.04	0.351956	1
Faecalibacterium_virus_Toutatis (pos) Eubacterium_eligens	0.410642	0.04	0.410642	1
Phage_FAKO27_000271F (pos) Eubacterium_hallii	0.417776	0.02	0.417776	1
Faecalibacterium_virus_Toutatis (pos) Eubacterium_hallii	0.403607	0.03	0.403607	1
Faecalibacterium_virus_Lugh (pos) Eubacterium_hallii	0.466816	0.03	0.466816	1
Faecalibacterium_virus_Brigit (pos) Eubacterium_ramulus	0.538567	0	0.538567	1
Faecalibacterium_virus_Oengus (pos) Eubacterium_ramulus	0.454241	0.02	0.454241	1
Faecalibacterium_virus_Toutatis (pos) Eubacterium_ramulus	0.483259	0.01	0.483259	1
Faecalibacterium_virus_Toutatis (pos) Eubacterium_rectale	0.523169	0.01	0.523169	1
Faecalibacterium_virus_Lugh (pos) Eubacterium_rectale	0.501971	0.02	0.501971	1
Streptococcus_phage_YMC_2011 (neg) Eubacterium_siraeum	-0.42477	0.01	0.424768	-1
Faecalibacterium_virus_Lugh (pos) Eubacterium_sp_CAG_180	0.496702	0.01	0.496702	1
Faecalibacterium_virus_Brigit (pos) Eubacterium_sp_OM08_24	0.385478	0.01	0.385478	1
Faecalibacterium_virus_Oengus (pos) Eubacterium_sp_OM08_24	0.354179	0.04	0.354179	1
Faecalibacterium_virus_Brigit (pos) Faecalibacterium_prausnitzii	0.472029	0.03	0.472029	1
Faecalibacterium_virus_Oengus (pos) Faecalibacterium_prausnitzii	0.399959	0.03	0.399959	1
Faecalibacterium_virus_Toutatis (pos) Faecalibacterium_prausnitzii	0.516001	0.02	0.516001	1
Faecalibacterium_virus_Lugh (pos) Faecalibacterium_prausnitzii	0.575303	0	0.575303	1
Phage_FAKO27_000271F (pos) Firmicutes_bacterium_CAG_83	0.504275	0.04	0.504275	1
uncultured_Caudovirales_phage (neg) Firmicutes_bacterium_CAG_83	-0.37759	0.02	0.377585	-1
Faecalibacterium_virus_Lugh (pos) Firmicutes_bacterium_CAG_83	0.435108	0.03	0.435108	1
Faecalibacterium_virus_Oengus (pos) Firmicutes_bacterium_CAG_95	0.446493	0.04	0.446493	1
Faecalibacterium_virus_Toutatis (pos) Firmicutes_bacterium_CAG_95	0.470127	0	0.470127	1
Faecalibacterium_virus_Oengus (neg) Flavonifractor_plautii	-0.3688	0.04	0.3688	-1
Faecalibacterium_virus_Lugh (pos) Fusicatenibacter_saccharivorans	0.355455	0.03	0.355455	1
Faecalibacterium_virus_Lugh (neg) Fusobacterium_mortiferum	-0.47846	0.02	0.47846	-1
Faecalibacterium_virus_Lugh (neg) Fusobacterium_varium	-0.45218	0.03	0.452176	-1
Human_endogenous_retrovirus_K (neg) Gemella_sanguinis	-0.37814	0.04	0.378137	-1
Phage_FAKO27_000271F (pos) Gemmiger_formicilis	0.381312	0.04	0.381312	1
Faecalibacterium_virus_Lugh (pos) Gemmiger_formicilis	0.581402	0.02	0.581402	1
uncultured_Caudovirales_phage (pos) Granulicatella_elegans	0.426381	0.04	0.426381	1
Streptococcus_phage_YMC_2011 (pos) Granulicatella_elegans	0.479684	0.01	0.479684	1
uncultured_Caudovirales_phage (pos) Haemophilus_parainfluenzae	0.432822	0.01	0.432822	1
Streptococcus_phage_YMC_2011 (pos) Haemophilus_parainfluenzae	0.518364	0.01	0.518364	1
Human_endogenous_retrovirus_K (pos) Haemophilus_sputorum	0.442855	0	0.442855	1
Faecalibacterium_virus_Lugh (neg) Holdemania_filiformis	-0.2889	0.04	0.288898	-1
Faecalibacterium_virus_Oengus (neg) Hungatella_hathewayi	-0.37117	0.02	0.371167	-1
Faecalibacterium_virus_Toutatis (neg) Hungatella_hathewayi	-0.5224	0	0.522398	-1
Faecalibacterium_virus_Lugh (neg) Hungatella_hathewayi	-0.38775	0.04	0.387748	-1
Phage_FAKO27_000271F (neg) Klebsiella_aerogenes	-0.37082	0.04	0.370824	-1
Faecalibacterium_virus_Brigit (neg) Klebsiella_aerogenes	-0.38458	0.04	0.384577	-1
Phage_FAKO27_000271F (neg) Klebsiella_pneumoniae	-0.42323	0.02	0.423225	-1
Streptococcus_phage_YMC_2011 (pos) Klebsiella_pneumoniae	0.498483	0.01	0.498483	1
Streptococcus_phage_YMC_2011 (pos) Klebsiella_quasipneumoniae	0.398087	0.04	0.398087	1
Phage_FAKO27_000271F (neg) Klebsiella_variicola	-0.36754	0.04	0.367535	-1
Streptococcus_phage_YMC_2011 (pos) Klebsiella_variicola	0.457077	0.03	0.457077	1
Phage_FAKO27_000271F (pos) Lachnospira_pectinoschiza	0.41151	0.04	0.41151	1
Streptococcus_phage_YMC_2011 (pos) Lactobacillus_mucosae	0.486504	0.03	0.486504	1
Faecalibacterium_virus_Lugh (neg) Lactobacillus_sakei	-0.33628	0.04	0.336283	-1
Phage_FAKO27_000271F (neg) Lactonifactor_longoviformis	-0.3128	0.03	0.312795	-1
Human_endogenous_retrovirus_K (pos) Lautropia_mirabilis	0.457644	0.03	0.457644	1
Faecalibacterium_virus_Brigit (neg) Leuconostoc_garlicum	-0.35624	0.03	0.356238	-1
Faecalibacterium_virus_Oengus (neg) Leuconostoc_garlicum	-0.32866	0.03	0.328658	-1
Streptococcus_phage_YMC_2011 (pos) Mogibacterium_diversum	0.310342	0.04	0.310342	1
Faecalibacterium_virus_Toutatis (neg) Morganella_morganii	-0.36184	0.03	0.361843	-1
Human_endogenous_retrovirus_K (pos) Mycoplasma_hominis	0.465816	0.04	0.465816	1
Human_endogenous_retrovirus_K (pos) Neisseria_flavescens	0.456392	0.02	0.456392	1
Human_endogenous_retrovirus_K (pos) Neisseria_sp_oral_taxon_014	0.461654	0.03	0.461654	1
Human_endogenous_retrovirus_K (pos) Neisseria_subflava	0.40474	0.02	0.40474	1
Phage_FAKO27_000271F (pos) Odoribacter_splanchnicus	0.447612	0.01	0.447612	1
Faecalibacterium_virus_Lugh (pos) Odoribacter_splanchnicus	0.481092	0	0.481092	1
Faecalibacterium_virus_Toutatis (neg) Olsenella_uli	-0.39948	0.02	0.399484	-1
Faecalibacterium_virus_Oengus (pos) Oribacterium_parvum	0.422499	0.03	0.422499	1
uncultured_Caudovirales_phage (pos) Oribacterium_sinus	0.521157	0.01	0.521157	1
Streptococcus_phage_YMC_2011 (pos) Oribacterium_sinus	0.469959	0.03	0.469959	1
Faecalibacterium_virus_Oengus (pos) Oscillibacter_sp_57_20	0.31455	0.03	0.31455	1
Faecalibacterium_virus_Toutatis (pos) Oscillibacter_sp_57_20	0.529994	0.02	0.529994	1
Faecalibacterium_virus_Lugh (pos) Oscillibacter_sp_57_20	0.588369	0.01	0.588369	1
Human_endogenous_retrovirus_K (neg) Oscillibacter_sp_57_20	-0.34923	0.03	0.349235	-1
Faecalibacterium_virus_Toutatis (pos) Oscillibacter_sp_CAG_241	0.531121	0.04	0.531121	1
Streptococcus_phage_YMC_2011 (neg) Parabacteroides_distasonis	-0.48196	0	0.481963	-1
Human_endogenous_retrovirus_K (pos) Parabacteroides_goldsteinii	0.470479	0.02	0.470479	1
Faecalibacterium_virus_Brigit (pos) Parabacteroides_merdae	0.307333	0.01	0.307333	1
Faecalibacterium_virus_Brigit (pos) Parabacteroides_sp_CAG_409	0.410548	0.04	0.410548	1
Faecalibacterium_virus_Brigit (pos) Paraprevotella_xylaniphila	0.325596	0.03	0.325596	1
Streptococcus_phage_YMC_2011 (neg) Parvimonas_sp_oral_taxon_110	-0.33502	0.04	0.335017	-1
Human_endogenous_retrovirus_K (pos) Pediococcus_pentosaceus	0.397854	0.03	0.397854	1
Streptococcus_phage_YMC_2011 (neg) Peptostreptococcus_stomatis	-0.35394	0.04	0.353942	-1
Faecalibacterium_virus_Toutatis (pos) Phascolarctobacterium_succinatutens	0.34563	0.04	0.34563	1
Phage_FAKO27_000271F (pos) Porphyromonas_asaccharolytica	0.442432	0.02	0.442432	1
Human_endogenous_retrovirus_K (pos) Porphyromonas_asaccharolytica	0.439607	0.02	0.439607	1
Human_endogenous_retrovirus_K (pos) Prevotella_histicola	0.432317	0.01	0.432317	1
Human_endogenous_retrovirus_K (pos) Prevotella_melaninogenica	0.446972	0.01	0.446972	1
Human_endogenous_retrovirus_K (pos) Prevotella_pallens	0.486034	0.02	0.486034	1
Human_endogenous_retrovirus_K (pos) Prevotella_salivae	0.461714	0.02	0.461714	1
uncultured_Caudovirales_phage (neg) Prevotella_stercorea	-0.51418	0	0.514183	-1
Streptococcus_phage_YMC_2011 (neg) Prevotella_timonensis	-0.33213	0.03	0.332133	-1
Phage_FAKO27_000271F (pos) Roseburia_faecis	0.393501	0.02	0.393501	1
Faecalibacterium_virus_Oengus (pos) Roseburia_hominis	0.337706	0.04	0.337706	1
Faecalibacterium_virus_Toutatis (pos) Roseburia_hominis	0.407952	0.01	0.407952	1
Faecalibacterium_virus_Lugh (pos) Roseburia_sp_CAG_471	0.476207	0.01	0.476207	1
Streptococcus_phage_YMC_2011 (pos) Rothia_dentocariosa	0.413867	0.03	0.413867	1
uncultured_Caudovirales_phage (pos) Rothia_mucilaginosa	0.417831	0.04	0.417831	1
Streptococcus_phage_YMC_2011 (neg) Ruminococcaceae_bacterium_D5	-0.39615	0.01	0.396146	-1
Faecalibacterium_virus_Lugh (neg) Ruminococcus_gnavus	-0.40796	0.02	0.407964	-1
uncultured_Caudovirales_phage (neg) Scardovia_inopinata	-0.3396	0.04	0.3396	-1
Human_endogenous_retrovirus_K (neg) Streptococcus_anginosus_group	-0.51443	0.02	0.514425	-1
Streptococcus_phage_YMC_2011 (pos) Streptococcus_gordonii	0.60852	0.01	0.60852	1
Streptococcus_phage_YMC_2011 (pos) Streptococcus_infantis	0.420211	0.04	0.420211	1
Faecalibacterium_virus_Lugh (neg) Streptococcus_macedonicus	-0.37072	0.04	0.370716	-1
Streptococcus_phage_YMC_2011 (pos) Streptococcus_milleri	0.44496	0.02	0.44496	1
Streptococcus_phage_YMC_2011 (pos) Streptococcus_mitis	0.466226	0.01	0.466226	1
Streptococcus_phage_YMC_2011 (pos) Streptococcus_mutans	0.444107	0.02	0.444107	1
Streptococcus_phage_YMC_2011 (pos) Streptococcus_oralis	0.428677	0.02	0.428677	1
uncultured_Caudovirales_phage (pos) Streptococcus_salivarius	0.398855	0.04	0.398855	1
Streptococcus_phage_YMC_2011 (pos) Streptococcus_salivarius	0.61136	0	0.61136	1
Human_endogenous_retrovirus_K (neg) Streptococcus_sanguinis	-0.37646	0.03	0.376458	-1
uncultured_Caudovirales_phage (pos) Streptococcus_sp_HMSC071D03	0.389004	0.03	0.389004	1
Streptococcus_phage_YMC_2011 (pos) Streptococcus_vestibularis	0.634357	0.01	0.634357	1
Faecalibacterium_virus_Brigit (pos) Turicibacter_sanguinis	0.363675	0.04	0.363675	1
uncultured_Caudovirales_phage (pos) Turicimonas_muris	0.416231	0.03	0.416231	1
Faecalibacterium_virus_Lugh (neg) Tyzzerella_nexilis	-0.42693	0.02	0.426934	-1
uncultured_Caudovirales_phage (pos) Veillonella_atypica	0.546287	0	0.546287	1
Streptococcus_phage_YMC_2011 (pos) Veillonella_atypica	0.530828	0.01	0.530828	1
uncultured_Caudovirales_phage (pos) Veillonella_dispar	0.532785	0.01	0.532785	1
uncultured_Caudovirales_phage (pos) Veillonella_infantium	0.52209	0	0.52209	1
uncultured_Caudovirales_phage (pos) Veillonella_parvula	0.465257	0.02	0.465257	1
Streptococcus_phage_YMC_2011 (pos) Veillonella_parvula	0.388644	0.03	0.388644	1
uncultured_Caudovirales_phage (pos) Veillonella_sp_T11011_6	0.558254	0.01	0.558254	1
Human_endogenous_retrovirus_K (pos) Victivallis_vadensis	0.473488	0.02	0.473488	1

## Sheet: Source Data Table S7
Table S7. Prediction of prokaryotic hosts for viruses (mainly phages)
Virus	Predicted prokaryotes	Probability score	Phylum
Bacteroides phage crAss001	Cellulophaga baltica	1	Bacteroidetes
Bacteroides phage crAss001	Bacillus thuringiensis	1	Firmicutes
Bacteroides phage crAss001	Bacillus thuringiensis	1	Firmicutes
Bacteroides phage crAss001	Cellulophaga baltica	1	Bacteroidetes
Bacteroides phage crAss001	Cellulophaga baltica	1	Bacteroidetes
Bacteroides phage crAss001	Bacillus anthracis	1	Firmicutes
Bacteroides phage crAss001	Cellulophaga baltica	1	Bacteroidetes
Bacteroides phage crAss001	Cellulophaga baltica	1	Bacteroidetes
Bacteroides phage crAss001	Cellulophaga baltica	1	Bacteroidetes
Bacteroides phage crAss001	Cellulophaga baltica	1	Bacteroidetes
CrAssphage sp.	Staphylococcus xylosus	1	Firmicutes
CRESS virus SC_1_H1_2017	Escherichia coli	1	Proteobacteria
CRESS virus SC_1_H1_2017	Escherichia coli	0.94	Proteobacteria
Phage FAKO27_000238F	Glaesserella parasuis	0.99	Proteobacteria
Phage FAKO27_000238F	Aeromonas hydrophila	0.98	Proteobacteria
Phage FAKO27_000238F	Oenococcus oeni	1	Firmicutes
Phage FAKO27_000238F	Dinoroseobacter shibae	1	Proteobacteria
Phage FAKO27_000271F	Lactobacillus plantarum	1	Firmicutes
Phage FAKO27_000271F	Clavibacter michiganensis	1	Actinobacteria
Phage FAKO27_000271F	Ruegeria pomeroyi	1	Proteobacteria
Phage FAKO27_000271F	Trichormus variabilis	1	Cyanobacteria
Phage FAKO27_000271F	Dinoroseobacter shibae	1	Proteobacteria
Phage FAKO27_000271F	Dinoroseobacter shibae	0.99	Proteobacteria
Phage FAKO27_000271F	Lactobacillus fermentum	1	Firmicutes
Phage FAKO27_000271F	Clavibacter michiganensis	1	Actinobacteria
Phage FAKO27_000271F	Dinoroseobacter shibae	1	Proteobacteria
Phage FAKO27_000271F	Staphylococcus saprophyticus	1	Firmicutes
Phage FAKO27_000271F	Dinoroseobacter shibae	1	Proteobacteria
Phage FAKO27_000271F	Dinoroseobacter shibae	1	Proteobacteria
Phage FAKO27_000271F	Dinoroseobacter shibae	1	Proteobacteria
Phage FAKO27_000271F	Clavibacter michiganensis	1	Actinobacteria
Phage FAKO27_000271F	Dinoroseobacter shibae	1	Proteobacteria
Phage FAKO27_000271F	Sulfitobacter sp. EE-36	0.93	Proteobacteria
Phage FAKO27_000271F	Lactobacillus rhamnosus	0.95	Firmicutes
Phage FAKO27_000271F	Listeria monocytogenes	1	Firmicutes
Phage FAKO27_000271F	Sulfitobacter sp. EE-36	1	Proteobacteria
Phage FAKO27_000271F	Clavibacter michiganensis	1	Actinobacteria
Phage FAKO27_000271F	Lactobacillus plantarum	1	Firmicutes
Phage FAKO27_000271F	Mycoplasma pulmonis	1	Tenericutes
Phage FAKO27_000271F	Aggregatibacter actinomycetemcomitans	1	Proteobacteria
Phage FAKO27_000271F	Clavibacter michiganensis	1	Actinobacteria
Phage FAKO27_000271F	Lactobacillus fermentum	0.91	Firmicutes
Prokaryotic dsDNA virus sp.	Methanothermobacter marburgensis	1	Euryarchaeota
Prokaryotic dsDNA virus sp.	Lactobacillus gasseri	1	Firmicutes
Prokaryotic dsDNA virus sp.	Carnobacterium iners	1	Firmicutes
Prokaryotic dsDNA virus sp.	Methanothermobacter marburgensis	1	Euryarchaeota
Siphoviridae sp.	Lactobacillus gasseri	1	Firmicutes
Siphoviridae sp.	Acidianus hospitalis	0.99	Crenarchaeota
Siphoviridae sp.	Lactobacillus gasseri	1	Firmicutes
Siphoviridae sp.	Lactococcus lactis	1	Firmicutes
Siphoviridae sp.	Acidianus hospitalis	1	Crenarchaeota
Siphoviridae sp.	Mycoplasma pulmonis	1	Tenericutes
Siphoviridae sp.	Streptococcus mitis	1	Firmicutes
Streptococcus phage Javan110	Streptococcus thermophilus	1	Firmicutes
Streptococcus phage Javan110	Streptococcus thermophilus	1	Firmicutes
Streptococcus phage Javan110	Streptococcus mitis	1	Firmicutes
Streptococcus phage Javan115	Leuconostoc mesenteroides	1	Firmicutes
Streptococcus phage Javan191	Lactobacillus jensenii	1	Firmicutes
Streptococcus phage Javan191	Clostridium sporogenes	1	Firmicutes
Streptococcus phage Javan191	Lactobacillus jensenii	1	Firmicutes
Streptococcus phage Javan318	Oenococcus oeni	1	Firmicutes
Streptococcus phage Javan59	Clostridioides difficile	1	Firmicutes
Streptococcus phage Javan59	Streptococcus pneumoniae	1	Firmicutes
Streptococcus phage Javan59	Clostridioides difficile	1	Firmicutes
Streptococcus phage YMC-2011	Streptococcus thermophilus	1	Firmicutes
Streptococcus phage YMC-2011	Streptococcus salivarius	1	Firmicutes
Streptococcus phage YMC-2011	Listeria monocytogenes	1	Firmicutes
Streptococcus phage YMC-2011	Lactococcus lactis	1	Firmicutes
Streptococcus satellite phage Javan304	Candidatus Pelagibacter ubique	0.99	Proteobacteria
Streptococcus satellite phage Javan540	Streptococcus salivarius	1	Firmicutes
uncultured Caudovirales phage	Leuconostoc mesenteroides	1	Firmicutes
uncultured Caudovirales phage	Streptococcus thermophilus	1	Firmicutes
uncultured Caudovirales phage	Streptococcus salivarius	1	Firmicutes
uncultured Caudovirales phage	Bacteroides coprophilus	1	Bacteroidetes
uncultured Caudovirales phage	Mannheimia haemolytica	0.95	Proteobacteria
uncultured Caudovirales phage	Streptococcus gordonii	1	Firmicutes
uncultured Caudovirales phage	Enterorhabdus caecimuris	1	Actinobacteria
uncultured Caudovirales phage	Escherichia coli	1	Proteobacteria
uncultured Caudovirales phage	Caulobacter vibrioides	1	Proteobacteria
uncultured Caudovirales phage	Streptococcus mitis	1	Firmicutes
uncultured Caudovirales phage	Caulobacter vibrioides	1	Proteobacteria
uncultured phage	Listeria monocytogenes	1	Firmicutes
uncultured phage	Bacteroides fragilis	1	Bacteroidetes
uncultured phage	Staphylococcus aureus	1	Firmicutes
uncultured phage	Escherichia coli	1	Proteobacteria
uncultured phage	Vibrio cholerae	0.99	Proteobacteria
uncultured phage	Staphylococcus aureus	0.98	Firmicutes
uncultured phage	Staphylococcus haemolyticus	1	Firmicutes
uncultured phage	Enterococcus faecium	1	Firmicutes
uncultured phage	Clostridioides difficile	1	Firmicutes
uncultured phage	Leuconostoc mesenteroides	1	Firmicutes
uncultured phage	Campylobacter jejuni	1	Proteobacteria
uncultured phage	Enterococcus faecium	1	Firmicutes
uncultured phage	Listeria monocytogenes	1	Firmicutes
uncultured phage	Staphylococcus haemolyticus	1	Firmicutes
uncultured phage	Clostridium sp. TF01-11	1	Firmicutes
uncultured phage	Bacillus thuringiensis	1	Firmicutes
uncultured phage	Clostridioides difficile	1	Firmicutes
uncultured phage	Listeria monocytogenes	1	Firmicutes
uncultured phage	Cellulophaga baltica	1	Bacteroidetes
uncultured phage	Lactobacillus delbrueckii	1	Firmicutes
uncultured phage	Vibrio cholerae	0.99	Proteobacteria
uncultured phage	Veillonella tobetsuensis	1	Firmicutes
uncultured phage	Staphylococcus epidermidis	1	Firmicutes
uncultured phage	Pasteurella multocida	1	Proteobacteria
uncultured phage	Clostridium perfringens	1	Firmicutes
uncultured phage	Staphylococcus haemolyticus	1	Firmicutes
uncultured phage	Salmonella enterica	1	Proteobacteria
uncultured phage	Roseburia intestinalis	1	Firmicutes
uncultured phage	Staphylococcus pasteuri	1	Firmicutes
uncultured phage	Yersinia enterocolitica	1	Proteobacteria
uncultured phage	Bacillus thuringiensis	1	Firmicutes
uncultured phage	Clostridium botulinum	1	Firmicutes
uncultured phage	Trichormus variabilis	1	Cyanobacteria
uncultured phage	Clostridioides difficile	1	Firmicutes
uncultured phage	Staphylococcus epidermidis	1	Firmicutes
uncultured phage	Staphylococcus haemolyticus	1	Firmicutes
uncultured phage	Campylobacter jejuni	0.91	Proteobacteria
uncultured phage	Clostridium botulinum	1	Firmicutes
uncultured phage	Leuconostoc mesenteroides	1	Firmicutes
uncultured phage	Lactobacillus gasseri	1	Firmicutes
uncultured phage	Lactobacillus johnsonii	1	Firmicutes
uncultured phage	Campylobacter jejuni	1	Proteobacteria
uncultured phage	Staphylococcus haemolyticus	1	Firmicutes
uncultured phage	Staphylococcus aureus	1	Firmicutes
uncultured phage	Bacillus subtilis	1	Firmicutes
uncultured phage	Acinetobacter baumannii	0.91	Proteobacteria
uncultured phage	Roseburia intestinalis	1	Firmicutes
uncultured phage	Vibrio alginolyticus	1	Proteobacteria
uncultured phage	Bacillus thuringiensis	0.97	Firmicutes
uncultured phage	Clostridium botulinum	1	Firmicutes
uncultured phage	Staphylococcus haemolyticus	1	Firmicutes
uncultured phage	Ruminococcus sp. AM32-17LB	1	Firmicutes
uncultured phage	Staphylococcus aureus	1	Firmicutes
uncultured phage	Anaerobutyricum hallii	1	Firmicutes
uncultured phage	Enterococcus faecium	1	Firmicutes
uncultured phage	Clostridioides difficile	1	Firmicutes
uncultured phage	Cellulophaga baltica	1	Bacteroidetes
uncultured phage	Salmonella enterica	1	Proteobacteria
unidentified virus	Salmonella enterica	1	Proteobacteria
unidentified virus	Salmonella enterica	1	Proteobacteria
unidentified virus	Salmonella enterica	1	Proteobacteria
unidentified virus	Salmonella enterica	1	Proteobacteria
